# Supplementary material for: Crowd-sourced benchmarking of single-sample tumor subclonal reconstruction
Source: Nat Biotechnol. 2024 Jun 11;43(4):581–92. doi: 10.1038/s41587-024-02250-y (PMC11994449; doi:10.1038/s41587-024-02250-y)
Supplement: Supplementary file 3 — Supplementary Table 1: All scores. Supplementary Table 2: Tumor features. Supplementary Table 3: Entry features. [file 41587_2024_2250_MOESM3_ESM.xlsx]

## Sheet: SMCHet-SupplementaryTable1-Scor
Entry	Tumour	SubChallenge	Included in Uncorrelated Set	Normalized score	Raw score
random-clone	P1	sc1A	TRUE	0.98166	0.981926
random-clone	P1	sc1B	TRUE	0.833333	0.833333
random-clone	P1	sc1C	TRUE	0.720733	0.868046
random-clone	P1	sc2B	TRUE	0.334366	0.303969
random-clone	P1	sc3A	FALSE	NA	NA
random-clone	P1	sc2A	TRUE	0.474224	0.303969
random-clone	P10	sc1A	TRUE	1	0.983626
random-clone	P10	sc1B	TRUE	0.25	0.5
random-clone	P10	sc1C	TRUE	0.925293	0.898549
random-clone	P10	sc2B	TRUE	0.171917	0.242744
random-clone	P10	sc3A	FALSE	NA	NA
random-clone	P10	sc2A	TRUE	0.349228	0.242744
random-clone	P11	sc1A	TRUE	0.964439	0.971899
random-clone	P11	sc1B	TRUE	0.5	0.4
random-clone	P11	sc1C	TRUE	0.903187	0.941856
random-clone	P11	sc3A	FALSE	NA	NA
random-clone	P11	sc2A	TRUE	0.519349	0.355172
random-clone	P12	sc1A	TRUE	0.984512	0.982243
random-clone	P12	sc1B	TRUE	0.666667	0.8
random-clone	P12	sc1C	TRUE	0.918853	0.876809
random-clone	P12	sc2B	TRUE	0.520972	0.603454
random-clone	P12	sc3A	FALSE	NA	NA
random-clone	P12	sc2A	TRUE	0.639611	0.603454
random-clone	P13	sc1A	TRUE	0.987368	0.984131
random-clone	P13	sc1B	TRUE	0.6	0.6
random-clone	P13	sc1C	TRUE	0.948849	0.94278
random-clone	P13	sc2B	TRUE	0.0255169	0.430831
random-clone	P13	sc3A	FALSE	NA	NA
random-clone	P13	sc2A	TRUE	0.366582	0.430831
random-clone	P14	sc1A	TRUE	0.987394	0.982251
random-clone	P14	sc1B	TRUE	0	0.4
random-clone	P14	sc1C	TRUE	0.990708	0.972056
random-clone	P14	sc2B	TRUE	0.455106	0.650348
random-clone	P14	sc3A	FALSE	NA	NA
random-clone	P14	sc2A	TRUE	0.619879	0.650348
random-clone	P15	sc1A	TRUE	0.986532	0.982205
random-clone	P15	sc1B	TRUE	0.5	0.5
random-clone	P15	sc1C	TRUE	0.890437	0.819709
random-clone	P15	sc2B	TRUE	0.830688	0.763647
random-clone	P15	sc3A	FALSE	NA	NA
random-clone	P15	sc2A	TRUE	0.862629	0.763647
random-clone	P16	sc1A	TRUE	0.984383	0.984319
random-clone	P16	sc1B	TRUE	1	1
random-clone	P16	sc1C	TRUE	0.806792	0.892619
random-clone	P16	sc2B	TRUE	0.908334	0.783396
random-clone	P16	sc3A	FALSE	NA	NA
random-clone	P16	sc2A	TRUE	0.981597	0.783396
random-clone	P17	sc1A	TRUE	0.980889	0.982374
random-clone	P17	sc1B	TRUE	0.5	0.6
random-clone	P17	sc1C	TRUE	0.798099	0.915358
random-clone	P17	sc2B	TRUE	0.503847	0.453071
random-clone	P17	sc3A	FALSE	NA	NA
random-clone	P17	sc2A	TRUE	0.680498	0.453071
random-clone	P18	sc1A	TRUE	0.976321	0.982901
random-clone	P18	sc1B	TRUE	0.666667	0.75
random-clone	P18	sc1C	TRUE	0.621287	0.893666
random-clone	P18	sc2B	TRUE	0.109496	0.289788
random-clone	P18	sc3A	FALSE	NA	NA
random-clone	P18	sc2A	TRUE	0.286681	0.289788
random-clone	P19	sc1A	TRUE	0	0.04
random-clone	P19	sc1B	TRUE	0.666667	0.75
random-clone	P19	sc1C	TRUE	1	0.818502
random-clone	P19	sc2B	TRUE	0.909788	0.830311
random-clone	P19	sc3A	FALSE	NA	NA
random-clone	P19	sc2A	TRUE	0.950106	0.830311
random-clone	P2	sc1A	TRUE	NA	NA
random-clone	P2	sc1B	TRUE	NA	NA
random-clone	P2	sc1C	TRUE	NA	NA
random-clone	P2	sc3A	FALSE	NA	NA
random-clone	P20	sc1A	TRUE	0.977833	0.976933
random-clone	P20	sc1B	TRUE	0.75	0.75
random-clone	P20	sc1C	TRUE	0.981808	0.857455
random-clone	P20	sc2B	TRUE	0.425411	0.490922
random-clone	P20	sc3A	FALSE	NA	NA
random-clone	P20	sc2A	TRUE	0.485875	0.490922
random-clone	P21	sc1A	TRUE	0.981526	0.983102
random-clone	P21	sc1B	TRUE	0.75	0.75
random-clone	P21	sc1C	TRUE	0.838451	0.895882
random-clone	P21	sc2B	TRUE	0	0.28118
random-clone	P21	sc3A	FALSE	NA	NA
random-clone	P21	sc2A	TRUE	0.236521	0.28118
random-clone	P22	sc1A	TRUE	0.934421	0.934692
random-clone	P22	sc1B	TRUE	0	0.4
random-clone	P22	sc1C	TRUE	0.907334	0.89176
random-clone	P22	sc2B	TRUE	0.312919	0.476894
random-clone	P22	sc3A	FALSE	NA	NA
random-clone	P22	sc2A	TRUE	0.459628	0.476894
random-clone	P23	sc1A	TRUE	0.983176	0.982096
random-clone	P23	sc1B	TRUE	0.333333	0.6
random-clone	P23	sc1C	TRUE	0.930667	0.945594
random-clone	P23	sc2B	TRUE	0.587179	0.645157
random-clone	P23	sc3A	FALSE	NA	NA
random-clone	P23	sc2A	TRUE	0.832608	0.645157
random-clone	P24	sc1A	TRUE	0.983671	0.986715
random-clone	P24	sc1B	TRUE	0.666667	0.8
random-clone	P24	sc1C	TRUE	0.58667	0.87178
random-clone	P24	sc2B	TRUE	0.0671343	0.253484
random-clone	P24	sc3A	FALSE	NA	NA
random-clone	P24	sc2A	TRUE	0.282952	0.253484
random-clone	P25	sc1A	TRUE	0.980233	0.98237
random-clone	P25	sc1B	TRUE	0.75	0.75
random-clone	P25	sc1C	TRUE	0.47195	0.825259
random-clone	P25	sc2B	TRUE	0	0.276805
random-clone	P25	sc3A	FALSE	NA	NA
random-clone	P25	sc2A	TRUE	0.205801	0.276805
random-clone	P3	sc1A	TRUE	0.976493	0.984383
random-clone	P3	sc1B	TRUE	0.666667	0.8
random-clone	P3	sc1C	TRUE	0.954927	0.918889
random-clone	P3	sc2B	TRUE	0.241744	0.282677
random-clone	P3	sc3A	FALSE	NA	NA
random-clone	P3	sc2A	TRUE	0.418392	0.282677
random-clone	P4	sc1A	TRUE	0	0.06
random-clone	P4	sc1B	TRUE	0.75	0.75
random-clone	P4	sc1C	TRUE	0.918983	0.872849
random-clone	P4	sc2B	TRUE	0.189409	0.334779
random-clone	P4	sc3A	FALSE	NA	NA
random-clone	P4	sc2A	TRUE	0.354675	0.334779
random-clone	P5	sc1A	TRUE	0.982722	0.983252
random-clone	P5	sc1B	TRUE	1	1
random-clone	P5	sc1C	TRUE	0.720518	0.840304
random-clone	P5	sc2B	TRUE	0.307928	0.520108
random-clone	P5	sc3A	FALSE	NA	NA
random-clone	P5	sc2A	TRUE	0.460514	0.520108
random-clone	P6	sc1A	TRUE	0.957498	0.96011
random-clone	P6	sc1B	TRUE	0	0.4
random-clone	P6	sc1C	TRUE	0.969338	0.966402
random-clone	P6	sc2B	TRUE	0.0582737	0.431246
random-clone	P6	sc3A	FALSE	NA	NA
random-clone	P6	sc2A	TRUE	0.49357	0.431246
random-clone	P7	sc1A	TRUE	NA	NA
random-clone	P7	sc1B	TRUE	NA	NA
random-clone	P7	sc1C	TRUE	NA	NA
random-clone	P8	sc1A	TRUE	0.96615	0.970866
random-clone	P8	sc1B	TRUE	0.666667	0.666667
random-clone	P8	sc1C	TRUE	0.956931	0.936958
random-clone	P8	sc3A	FALSE	NA	NA
random-clone	P9	sc1A	TRUE	0.987324	0.983183
random-clone	P9	sc1B	TRUE	0.75	0.75
random-clone	P9	sc1C	TRUE	0.88866	0.904164
random-clone	P9	sc2B	TRUE	0.357874	0.560547
random-clone	P9	sc3A	FALSE	NA	NA
random-clone	P9	sc2A	TRUE	0.524797	0.560547
random-clone	S10	sc1A	TRUE	0.983195	0.988174
random-clone	S10	sc1B	TRUE	0.25	0.5
random-clone	S10	sc1C	TRUE	0.587639	0.861475
random-clone	S10	sc2B	TRUE	0.571912	0.24099
random-clone	S10	sc3A	FALSE	NA	NA
random-clone	S10	sc2A	TRUE	0.838712	0.24099
random-clone	S2	sc1A	TRUE	0.982071	0.959743
random-clone	S2	sc1B	TRUE	0.333333	0.6
random-clone	S2	sc1C	TRUE	0.721433	0.893893
random-clone	S2	sc2B	TRUE	0.853651	0.281786
random-clone	S2	sc3A	FALSE	NA	NA
random-clone	S2	sc2A	TRUE	0.918173	0.281786
random-clone	S3	sc1A	TRUE	0.977982	0.952287
random-clone	S3	sc1B	TRUE	0.666667	0.8
random-clone	S3	sc1C	TRUE	0.611365	0.871608
random-clone	S3	sc2B	TRUE	0.435804	0.249202
random-clone	S3	sc3A	FALSE	NA	NA
random-clone	S3	sc2A	TRUE	0.852354	0.249202
random-clone	S4	sc1A	TRUE	0	0.14
random-clone	S4	sc1B	TRUE	0.75	0.75
random-clone	S4	sc1C	TRUE	0.871541	0.897964
random-clone	S4	sc2B	TRUE	1	0.445418
random-clone	S4	sc3A	FALSE	NA	NA
random-clone	S4	sc2A	TRUE	0.888126	0.445418
random-clone	S5	sc1A	TRUE	0.412862	0.63989
random-clone	S5	sc1B	TRUE	0.6	0.5
random-clone	S5	sc1C	TRUE	0.824547	0.895653
random-clone	S5	sc2B	TRUE	0.0417429	0.17965
random-clone	S5	sc3A	FALSE	NA	NA
random-clone	S5	sc2A	TRUE	0.439388	0.17965
random-clone	S6	sc1A	TRUE	0.985257	0.98833
random-clone	S6	sc1B	TRUE	0.333333	0.6
random-clone	S6	sc1C	TRUE	0.438739	0.825912
random-clone	S6	sc2B	TRUE	0.261217	0.251722
random-clone	S6	sc3A	FALSE	NA	NA
random-clone	S6	sc2A	TRUE	0.457903	0.251722
random-clone	S7	sc1A	TRUE	0.992163	0.991537
random-clone	S7	sc1B	TRUE	0.333333	0.6
random-clone	S7	sc1C	TRUE	0.373928	0.744047
random-clone	S7	sc2B	TRUE	0.659841	0.488358
random-clone	S7	sc3A	FALSE	NA	NA
random-clone	S7	sc2A	TRUE	0.705279	0.488358
random-clone	S8	sc1A	TRUE	0.990065	0.991689
random-clone	S8	sc1B	TRUE	0.6	0.6
random-clone	S8	sc1C	TRUE	0.505193	0.759633
random-clone	S8	sc2B	TRUE	0	0.284493
random-clone	S8	sc3A	FALSE	NA	NA
random-clone	S8	sc2A	TRUE	0.397371	0.284493
random-clone	S9	sc1A	TRUE	0.735244	0.811754
random-clone	S9	sc1B	TRUE	0.25	0.5
random-clone	S9	sc1C	TRUE	0.514831	0.834096
random-clone	S9	sc2B	TRUE	0.368683	0.27013
random-clone	S9	sc3A	FALSE	NA	NA
random-clone	S9	sc2A	TRUE	0.531445	0.27013
random-clone	T0	sc1A	TRUE	0.972838	0.984588
random-clone	T0	sc1B	TRUE	0.333333	0.6
random-clone	T0	sc1C	TRUE	0.816493	0.933527
random-clone	T0	sc2B	TRUE	0.170269	0.239807
random-clone	T0	sc3A	FALSE	NA	NA
random-clone	T0	sc2A	TRUE	0.846661	0.239807
random-clone	T1	sc1A	TRUE	0.931734	0.937215
random-clone	T1	sc1B	TRUE	0.5	0.5
random-clone	T1	sc1C	TRUE	0.685568	0.82999
random-clone	T1	sc2B	TRUE	0	0.280535
random-clone	T1	sc3A	FALSE	NA	NA
random-clone	T1	sc2A	TRUE	0.278086	0.280535
random-clone	T10	sc1A	TRUE	0.946166	0.947996
random-clone	T10	sc1B	TRUE	0.75	0.75
random-clone	T10	sc1C	TRUE	0.442353	0.82124
random-clone	T10	sc2B	TRUE	0.0117101	0.253812
random-clone	T10	sc3A	FALSE	NA	NA
random-clone	T10	sc2A	TRUE	0.279572	0.253812
random-clone	T11	sc1A	TRUE	0.967674	0.965037
random-clone	T11	sc1B	TRUE	0.75	0.75
random-clone	T11	sc1C	TRUE	0.965534	0.927379
random-clone	T11	sc2B	TRUE	0	0.240413
random-clone	T11	sc3A	FALSE	NA	NA
random-clone	T11	sc2A	TRUE	0.448711	0.240413
random-clone	T12	sc1A	TRUE	0.9436	0.949764
random-clone	T12	sc1B	TRUE	0.75	0.75
random-clone	T12	sc1C	TRUE	0.651717	0.870035
random-clone	T12	sc2B	TRUE	0.513337	0.522421
random-clone	T12	sc3A	FALSE	NA	NA
random-clone	T12	sc2A	TRUE	0.647836	0.522421
random-clone	T13	sc1A	TRUE	0.983261	0.982008
random-clone	T13	sc1B	TRUE	0.75	0.75
random-clone	T13	sc1C	TRUE	0.600857	0.850555
random-clone	T13	sc2B	TRUE	0	0.259488
random-clone	T13	sc3A	FALSE	NA	NA
random-clone	T13	sc2A	TRUE	0.263509	0.259488
random-clone	T14	sc1A	TRUE	0.984462	0.986558
random-clone	T14	sc1B	TRUE	0.75	0.75
random-clone	T14	sc1C	TRUE	0.947019	0.935084
random-clone	T14	sc2B	TRUE	0.463586	0.390155
random-clone	T14	sc3A	FALSE	NA	NA
random-clone	T14	sc2A	TRUE	0.824332	0.390155
random-clone	T15	sc1A	TRUE	3.60162665000894e-17	0.22
random-clone	T15	sc1B	TRUE	0.666667	0.8
random-clone	T15	sc1C	TRUE	0.798205	0.904537
random-clone	T15	sc2B	TRUE	0.73849	0.539585
random-clone	T15	sc3A	FALSE	NA	NA
random-clone	T15	sc2A	TRUE	0.822957	0.539585
random-clone	T16	sc1A	TRUE	0.98042	0.986498
random-clone	T16	sc1B	TRUE	0.5	0.75
random-clone	T16	sc1C	TRUE	0.885462	0.935466
random-clone	T16	sc2B	TRUE	0.623576	0.673559
random-clone	T16	sc3A	FALSE	NA	NA
random-clone	T16	sc2A	TRUE	0.81489	0.673559
random-clone	T2.128X	sc1A	TRUE	0.974384	0.985316
random-clone	T2.128X	sc1B	TRUE	1	1
random-clone	T2.128X	sc1C	TRUE	0.830327	0.890467
random-clone	T2.128X	sc2B	TRUE	0.726818	0.39947
random-clone	T2.128X	sc3A	FALSE	NA	NA
random-clone	T2.128X	sc2A	TRUE	0.825893	0.39947
random-clone	T2.16X	sc1A	TRUE	0.95113	0.972541
random-clone	T2.16X	sc1B	TRUE	0.5	0.5
random-clone	T2.16X	sc1C	TRUE	0.781707	0.865439
random-clone	T2.16X	sc2B	TRUE	0.432763	0.247398
random-clone	T2.16X	sc3A	FALSE	NA	NA
random-clone	T2.16X	sc2A	TRUE	0.491748	0.247398
random-clone	T2.32X	sc1A	TRUE	0.974281	0.98526
random-clone	T2.32X	sc1B	TRUE	0.75	0.75
random-clone	T2.32X	sc1C	TRUE	0.85351	0.9024
random-clone	T2.32X	sc2B	TRUE	0.432985	0.247512
random-clone	T2.32X	sc3A	FALSE	NA	NA
random-clone	T2.32X	sc2A	TRUE	0.492	0.247512
random-clone	T2.64X	sc1A	TRUE	0.973404	0.984778
random-clone	T2.64X	sc1B	TRUE	0.75	0.75
random-clone	T2.64X	sc1C	TRUE	0.879186	0.915617
random-clone	T2.64X	sc2B	TRUE	0.485046	0.274436
random-clone	T2.64X	sc3A	FALSE	NA	NA
random-clone	T2.64X	sc2A	TRUE	0.551158	0.274436
random-clone	T2.8X	sc1A	TRUE	NA	NA
random-clone	T2.8X	sc1B	TRUE	NA	NA
random-clone	T2.8X	sc1C	TRUE	NA	NA
random-clone	T2.8X	sc2B	TRUE	NA	NA
random-clone	T2.8X	sc3A	FALSE	NA	NA
random-clone	T2.8X	sc2A	TRUE	NA	NA
random-clone	T3.128X	sc1A	TRUE	0.975277	0.985069
random-clone	T3.128X	sc1B	TRUE	0.75	0.75
random-clone	T3.128X	sc1C	TRUE	0.84859	0.892591
random-clone	T3.128X	sc2B	TRUE	0.772513	0.462255
random-clone	T3.128X	sc3A	FALSE	NA	NA
random-clone	T3.128X	sc2A	TRUE	0.916819	0.462255
random-clone	T3.16X	sc1A	TRUE	0.965994	0.9795
random-clone	T3.16X	sc1B	TRUE	0.5	0.5
random-clone	T3.16X	sc1C	TRUE	0.682343	0.797345
random-clone	T3.16X	sc2B	TRUE	0.449945	0.282072
random-clone	T3.16X	sc3A	FALSE	NA	NA
random-clone	T3.16X	sc2A	TRUE	0.533987	0.282072
random-clone	T3.32X	sc1A	TRUE	0.976677	0.985908
random-clone	T3.32X	sc1B	TRUE	0.75	0.75
random-clone	T3.32X	sc1C	TRUE	0.795477	0.862162
random-clone	T3.32X	sc2B	TRUE	0.397046	0.252523
random-clone	T3.32X	sc3A	FALSE	NA	NA
random-clone	T3.32X	sc2A	TRUE	0.471206	0.252523
random-clone	T3.64X	sc1A	TRUE	0.975813	0.98539
random-clone	T3.64X	sc1B	TRUE	0.75	0.75
random-clone	T3.64X	sc1C	TRUE	0.816315	0.8741
random-clone	T3.64X	sc2B	TRUE	0.444432	0.278992
random-clone	T3.64X	sc3A	FALSE	NA	NA
random-clone	T3.64X	sc2A	TRUE	0.527444	0.278992
random-clone	T3.8X	sc1A	TRUE	0.971407	0.982747
random-clone	T3.8X	sc1B	TRUE	0.75	0.75
random-clone	T3.8X	sc1C	TRUE	0.342878	0.60286
random-clone	T3.8X	sc2B	TRUE	0.425248	0.268276
random-clone	T3.8X	sc3A	FALSE	NA	NA
random-clone	T3.8X	sc2A	TRUE	0.504677	0.268276
random-clone	T4.128X	sc1A	TRUE	0.976687	0.977086
random-clone	T4.128X	sc1B	TRUE	0.75	0.75
random-clone	T4.128X	sc1C	TRUE	0.358981	0.612113
random-clone	T4.128X	sc2B	TRUE	0.625743	0.368758
random-clone	T4.128X	sc3A	FALSE	NA	NA
random-clone	T4.128X	sc2A	TRUE	0.618328	0.368758
random-clone	T4.16X	sc1A	TRUE	0.976425	0.976841
random-clone	T4.16X	sc1B	TRUE	0.5	0.5
random-clone	T4.16X	sc1C	TRUE	0.648682	0.766155
random-clone	T4.16X	sc2B	TRUE	0.723047	0.406755
random-clone	T4.16X	sc3A	FALSE	NA	NA
random-clone	T4.16X	sc2A	TRUE	0.714494	0.406755
random-clone	T4.32X	sc1A	TRUE	0.97685	0.97724
random-clone	T4.32X	sc1B	TRUE	0.75	0.75
random-clone	T4.32X	sc1C	TRUE	0.486379	0.679854
random-clone	T4.32X	sc2B	TRUE	0.943103	0.492688
random-clone	T4.32X	sc3A	FALSE	NA	NA
random-clone	T4.32X	sc2A	TRUE	0.931975	0.492688
random-clone	T4.64X	sc1A	TRUE	0.978531	0.978818
random-clone	T4.64X	sc1B	TRUE	0.75	0.75
random-clone	T4.64X	sc1C	TRUE	0.348541	0.606562
random-clone	T4.64X	sc2B	TRUE	0.431955	0.293083
random-clone	T4.64X	sc3A	FALSE	NA	NA
random-clone	T4.64X	sc2A	TRUE	0.426807	0.293083
random-clone	T4.8X	sc1A	TRUE	0.980846	0.980992
random-clone	T4.8X	sc1B	TRUE	0.5	0.5
random-clone	T4.8X	sc1C	TRUE	0.651295	0.767544
random-clone	T4.8X	sc2B	TRUE	0.346556	0.259734
random-clone	T4.8X	sc3A	FALSE	NA	NA
random-clone	T4.8X	sc2A	TRUE	0.342406	0.259734
random-clone	T5.128X	sc1A	TRUE	0.983713	0.98799
random-clone	T5.128X	sc1B	TRUE	0.333333	0.6
random-clone	T5.128X	sc1C	TRUE	0.805099	0.83506
random-clone	T5.128X	sc2B	TRUE	0.682033	0.275307
random-clone	T5.128X	sc3A	FALSE	NA	NA
random-clone	T5.128X	sc2A	TRUE	0.661349	0.275307
random-clone	T5.16X	sc1A	TRUE	0.899656	0.929202
random-clone	T5.16X	sc1B	TRUE	0	0.4
random-clone	T5.16X	sc1C	TRUE	0.539163	0.687034
random-clone	T5.16X	sc2B	TRUE	0.640369	0.26108
random-clone	T5.16X	sc3A	FALSE	NA	NA
random-clone	T5.16X	sc2A	TRUE	0.620947	0.26108
random-clone	T5.32X	sc1A	TRUE	0.98198	0.986778
random-clone	T5.32X	sc1B	TRUE	0.333333	0.6
random-clone	T5.32X	sc1C	TRUE	0.719762	0.78756
random-clone	T5.32X	sc2B	TRUE	0.578087	0.239812
random-clone	T5.32X	sc3A	FALSE	NA	NA
random-clone	T5.32X	sc2A	TRUE	0.560552	0.239812
random-clone	T5.64X	sc1A	TRUE	0.983387	0.987762
random-clone	T5.64X	sc1B	TRUE	0.333333	0.6
random-clone	T5.64X	sc1C	TRUE	0.76093	0.810475
random-clone	T5.64X	sc2B	TRUE	0.65522	0.266151
random-clone	T5.64X	sc3A	FALSE	NA	NA
random-clone	T5.64X	sc2A	TRUE	0.635348	0.266151
random-clone	T5.8X	sc1A	TRUE	0.90229	0.931044
random-clone	T5.8X	sc1B	TRUE	0	0.4
random-clone	T5.8X	sc1C	TRUE	0.247567	0.524725
random-clone	T5.8X	sc2B	TRUE	0.545652	0.228736
random-clone	T5.8X	sc3A	FALSE	NA	NA
random-clone	T5.8X	sc2A	TRUE	0.529099	0.228736
random-clone	T6.128X	sc1A	TRUE	0.960643	0.967727
random-clone	T6.128X	sc1B	TRUE	0.75	0.75
random-clone	T6.128X	sc1C	TRUE	0.814551	0.885189
random-clone	T6.128X	sc2B	TRUE	0.685927	0.6785
random-clone	T6.128X	sc3A	FALSE	NA	NA
random-clone	T6.128X	sc2A	TRUE	0.732014	0.6785
random-clone	T6.16X	sc1A	TRUE	0.949189	0.958335
random-clone	T6.16X	sc1B	TRUE	0.5	0.5
random-clone	T6.16X	sc1C	TRUE	0.881386	0.919476
random-clone	T6.16X	sc2B	TRUE	0.387488	0.47257
random-clone	T6.16X	sc3A	FALSE	NA	NA
random-clone	T6.16X	sc2A	TRUE	0.45659	0.47257
random-clone	T6.32X	sc1A	TRUE	0.96398	0.970464
random-clone	T6.32X	sc1B	TRUE	0.5	0.5
random-clone	T6.32X	sc1C	TRUE	0.885851	0.921766
random-clone	T6.32X	sc2B	TRUE	0.569835	0.598394
random-clone	T6.32X	sc3A	FALSE	NA	NA
random-clone	T6.32X	sc2A	TRUE	0.624875	0.598394
random-clone	T6.64X	sc1A	TRUE	0.962142	0.968956
random-clone	T6.64X	sc1B	TRUE	0.5	0.5
random-clone	T6.64X	sc1C	TRUE	0.863157	0.910124
random-clone	T6.64X	sc2B	TRUE	0.439775	0.50865
random-clone	T6.64X	sc3A	FALSE	NA	NA
random-clone	T6.64X	sc2A	TRUE	0.504845	0.50865
random-clone	T6.8X	sc1A	TRUE	0.925803	0.939158
random-clone	T6.8X	sc1B	TRUE	0.5	0.5
random-clone	T6.8X	sc1C	TRUE	0.644986	0.798203
random-clone	T6.8X	sc2B	TRUE	0.144398	0.304833
random-clone	T6.8X	sc3A	FALSE	NA	NA
random-clone	T6.8X	sc2A	TRUE	0.232248	0.304833
random-clone	T7	sc1A	TRUE	0.978907	0.980874
random-clone	T7	sc1B	TRUE	0.25	0.5
random-clone	T7	sc1C	TRUE	0.0700181	0.559822
random-clone	T7	sc2B	TRUE	0.707649	0.375601
random-clone	T7	sc3A	FALSE	NA	NA
random-clone	T7	sc2A	TRUE	0.874935	0.375601
random-clone	T8	sc1A	TRUE	0.961532	0.972595
random-clone	T8	sc1B	TRUE	0.75	0.75
random-clone	T8	sc1C	TRUE	0.814993	0.923559
random-clone	T8	sc2B	TRUE	0.179695	0.448761
random-clone	T8	sc3A	FALSE	NA	NA
random-clone	T8	sc2A	TRUE	0.433111	0.448761
random-clone	T9	sc1A	TRUE	0.940637	0.94507
random-clone	T9	sc1B	TRUE	0.666667	0.666667
random-clone	T9	sc1C	TRUE	0.879099	0.914326
random-clone	T9	sc2B	TRUE	0.145052	0.443807
random-clone	T9	sc3A	FALSE	NA	NA
random-clone	T9	sc2A	TRUE	0.390765	0.443807
5641737	P1	sc1A	TRUE	0.896957	0.905829
5641737	P1	sc1B	TRUE	0.833333	0.833333
5641737	P1	sc1C	TRUE	0.806937	0.90025
5641737	P1	sc2B	TRUE	NA	NA
5641737	P1	sc3A	FALSE	NA	NA
5641737	P1	sc3B	FALSE	NA	NA
5641737	P10	sc1A	TRUE	0.968707	0.95441
5641737	P10	sc1B	TRUE	0.75	0.833333
5641737	P10	sc1C	TRUE	0.840454	0.844081
5641737	P10	sc2B	TRUE	NA	NA
5641737	P10	sc3A	FALSE	NA	NA
5641737	P10	sc3B	FALSE	NA	NA
5641737	P11	sc1A	TRUE	0.943409	0.957248
5641737	P11	sc1B	TRUE	0.5	0.4
5641737	P11	sc1C	TRUE	0.809081	0.91597
5641737	P11	sc3A	FALSE	NA	NA
5641737	P11	sc3B	FALSE	NA	NA
5641737	P12	sc1A	TRUE	0.940424	0.940943
5641737	P12	sc1B	TRUE	1	1
5641737	P12	sc1C	TRUE	1	0.927337
5641737	P12	sc2B	TRUE	NA	NA
5641737	P12	sc3A	FALSE	NA	NA
5641737	P12	sc3B	FALSE	NA	NA
5641737	P13	sc1A	TRUE	0.885078	0.893572
5641737	P13	sc1B	TRUE	1	1
5641737	P13	sc1C	TRUE	0.572821	0.777773
5641737	P13	sc2B	TRUE	NA	NA
5641737	P13	sc3A	FALSE	NA	NA
5641737	P13	sc3B	FALSE	NA	NA
5641737	P14	sc1A	TRUE	0.79808	0.80351
5641737	P14	sc1B	TRUE	0	0.4
5641737	P14	sc1C	TRUE	0.782003	0.801469
5641737	P14	sc2B	TRUE	0.455106	0.650348
5641737	P14	sc3A	FALSE	NA	NA
5641737	P14	sc3B	FALSE	NA	NA
5641737	P15	sc1A	TRUE	0.923702	0.923472
5641737	P15	sc1B	TRUE	0.5	0.5
5641737	P15	sc1C	TRUE	0.504017	0.735866
5641737	P15	sc2B	TRUE	NA	NA
5641737	P15	sc3A	FALSE	NA	NA
5641737	P15	sc3B	FALSE	NA	NA
5641737	P16	sc1A	TRUE	0.830641	0.854014
5641737	P16	sc1B	TRUE	0.75	0.75
5641737	P16	sc1C	TRUE	0.748057	0.871366
5641737	P16	sc2B	TRUE	NA	NA
5641737	P16	sc3A	FALSE	NA	NA
5641737	P16	sc3B	FALSE	NA	NA
5641737	P17	sc1A	TRUE	0.852192	0.870539
5641737	P17	sc1B	TRUE	0.75	0.8
5641737	P17	sc1C	TRUE	0.633268	0.862044
5641737	P17	sc2B	TRUE	NA	NA
5641737	P17	sc3A	FALSE	NA	NA
5641737	P17	sc3B	FALSE	NA	NA
5641737	P18	sc1A	TRUE	0.833262	0.893094
5641737	P18	sc1B	TRUE	1	1
5641737	P18	sc1C	TRUE	0.40539	0.842732
5641737	P18	sc2B	TRUE	NA	NA
5641737	P18	sc3A	FALSE	NA	NA
5641737	P18	sc3B	FALSE	NA	NA
5641737	P19	sc1A	TRUE	0.961812	0.96334
5641737	P19	sc1B	TRUE	0.666667	0.75
5641737	P19	sc1C	TRUE	0.654441	0.716511
5641737	P19	sc2B	TRUE	NA	NA
5641737	P19	sc3A	FALSE	NA	NA
5641737	P19	sc3B	FALSE	NA	NA
5641737	P2	sc1A	TRUE	0.845412	0.848889
5641737	P2	sc1B	TRUE	0	0.333333
5641737	P2	sc1C	TRUE	NA	NA
5641737	P2	sc3A	FALSE	NA	NA
5641737	P2	sc3B	FALSE	NA	NA
5641737	P20	sc1A	TRUE	0.936499	0.938596
5641737	P20	sc1B	TRUE	0.25	0.25
5641737	P20	sc1C	TRUE	0.961597	0.851723
5641737	P20	sc2B	TRUE	NA	NA
5641737	P20	sc3A	FALSE	NA	NA
5641737	P20	sc3B	FALSE	NA	NA
5641737	P21	sc1A	TRUE	0.94635	0.952528
5641737	P21	sc1B	TRUE	0.75	0.75
5641737	P21	sc1C	TRUE	0.789184	0.876121
5641737	P21	sc2B	TRUE	NA	NA
5641737	P21	sc3A	FALSE	NA	NA
5641737	P21	sc3B	FALSE	NA	NA
5641737	P22	sc1A	TRUE	0.801788	0.814795
5641737	P22	sc1B	TRUE	0	0.4
5641737	P22	sc1C	TRUE	0.757296	0.794868
5641737	P22	sc2B	TRUE	0.312919	0.476894
5641737	P22	sc3A	FALSE	NA	NA
5641737	P22	sc3B	FALSE	NA	NA
5641737	P23	sc1A	TRUE	0.74257	0.793146
5641737	P23	sc1B	TRUE	1	1
5641737	P23	sc1C	TRUE	0.496426	0.786033
5641737	P23	sc2B	TRUE	NA	NA
5641737	P23	sc3A	FALSE	NA	NA
5641737	P23	sc3B	FALSE	NA	NA
5641737	P24	sc1A	TRUE	0.881387	0.923628
5641737	P24	sc1B	TRUE	0.666667	0.8
5641737	P24	sc1C	TRUE	0.895312	0.94052
5641737	P24	sc2B	TRUE	NA	NA
5641737	P24	sc3A	FALSE	NA	NA
5641737	P24	sc3B	FALSE	NA	NA
5641737	P25	sc1A	TRUE	0.825749	0.851189
5641737	P25	sc1B	TRUE	0.75	0.75
5641737	P25	sc1C	TRUE	0.538668	0.844186
5641737	P25	sc2B	TRUE	NA	NA
5641737	P25	sc3A	FALSE	NA	NA
5641737	P25	sc3B	FALSE	NA	NA
5641737	P3	sc1A	TRUE	0.990007	0.992747
5641737	P3	sc1B	TRUE	0.666667	0.8
5641737	P3	sc1C	TRUE	1	0.928113
5641737	P3	sc2B	TRUE	NA	NA
5641737	P3	sc3A	FALSE	NA	NA
5641737	P3	sc3B	FALSE	NA	NA
5641737	P4	sc1A	TRUE	0.963765	0.946664
5641737	P4	sc1B	TRUE	0.75	0.75
5641737	P4	sc1C	TRUE	0.956647	0.883045
5641737	P4	sc2B	TRUE	NA	NA
5641737	P4	sc3A	FALSE	NA	NA
5641737	P4	sc3B	FALSE	NA	NA
5641737	P5	sc1A	TRUE	1	0.999484
5641737	P5	sc1B	TRUE	0.666667	0.666667
5641737	P5	sc1C	TRUE	1	0.967543
5641737	P5	sc2B	TRUE	NA	NA
5641737	P5	sc3A	FALSE	NA	NA
5641737	P5	sc3B	FALSE	NA	NA
5641737	P6	sc1A	TRUE	1	0.989856
5641737	P6	sc1B	TRUE	0	0.4
5641737	P6	sc1C	TRUE	1	0.976117
5641737	P6	sc2B	TRUE	0.0582737	0.431246
5641737	P6	sc3A	FALSE	NA	NA
5641737	P6	sc3B	FALSE	NA	NA
5641737	P7	sc1A	TRUE	NA	NA
5641737	P7	sc1B	TRUE	NA	NA
5641737	P7	sc1C	TRUE	NA	NA
5641737	P8	sc1A	TRUE	0.912566	0.925895
5641737	P8	sc1B	TRUE	0.666667	0.666667
5641737	P8	sc1C	TRUE	0.870347	0.893559
5641737	P8	sc3A	FALSE	NA	NA
5641737	P8	sc3B	FALSE	NA	NA
5641737	P9	sc1A	TRUE	0.89662	0.902046
5641737	P9	sc1B	TRUE	1	1
5641737	P9	sc1C	TRUE	0.774464	0.846659
5641737	P9	sc2B	TRUE	NA	NA
5641737	P9	sc3A	FALSE	NA	NA
5641737	P9	sc3B	FALSE	NA	NA
5641737	S10	sc1A	TRUE	0.572828	0.700943
5641737	S10	sc1B	TRUE	0.5	0.666667
5641737	S10	sc1C	TRUE	0.569113	0.857456
5641737	S10	sc2B	TRUE	NA	NA
5641737	S10	sc3A	FALSE	NA	NA
5641737	S10	sc3B	FALSE	NA	NA
5641737	S2	sc1A	TRUE	0.598229	0.701883
5641737	S2	sc1B	TRUE	1	1
5641737	S2	sc1C	TRUE	0.695066	0.88798
5641737	S2	sc2B	TRUE	NA	NA
5641737	S2	sc3A	FALSE	NA	NA
5641737	S2	sc3B	FALSE	NA	NA
5641737	S3	sc1A	TRUE	0.601331	0.701071
5641737	S3	sc1B	TRUE	0.666667	0.8
5641737	S3	sc1C	TRUE	0.545067	0.860353
5641737	S3	sc2B	TRUE	NA	NA
5641737	S3	sc3A	FALSE	NA	NA
5641737	S3	sc3B	FALSE	NA	NA
5641737	S4	sc1A	TRUE	0.485082	0.532179
5641737	S4	sc1B	TRUE	1	1
5641737	S4	sc1C	TRUE	0.717775	0.853746
5641737	S4	sc2B	TRUE	NA	NA
5641737	S4	sc3A	FALSE	NA	NA
5641737	S4	sc3B	FALSE	NA	NA
5641737	S5	sc1A	TRUE	0.601477	0.749438
5641737	S5	sc1B	TRUE	0.8	0.666667
5641737	S5	sc1C	TRUE	0.784082	0.880547
5641737	S5	sc2B	TRUE	NA	NA
5641737	S5	sc3A	FALSE	NA	NA
5641737	S5	sc3B	FALSE	NA	NA
5641737	S6	sc1A	TRUE	0.574053	0.701051
5641737	S6	sc1B	TRUE	1	1
5641737	S6	sc1C	TRUE	0.574669	0.857218
5641737	S6	sc2B	TRUE	NA	NA
5641737	S6	sc3A	FALSE	NA	NA
5641737	S6	sc3B	FALSE	NA	NA
5641737	S7	sc1A	TRUE	0.836574	0.883092
5641737	S7	sc1B	TRUE	1	1
5641737	S7	sc1C	TRUE	0.684205	0.807481
5641737	S7	sc2B	TRUE	NA	NA
5641737	S7	sc3A	FALSE	NA	NA
5641737	S7	sc3B	FALSE	NA	NA
5641737	S8	sc1A	TRUE	0.698735	0.788157
5641737	S8	sc1B	TRUE	1	1
5641737	S8	sc1C	TRUE	0.645685	0.7929
5641737	S8	sc2B	TRUE	NA	NA
5641737	S8	sc3A	FALSE	NA	NA
5641737	S8	sc3B	FALSE	NA	NA
5641737	S9	sc1A	TRUE	0.880652	0.912963
5641737	S9	sc1B	TRUE	0.75	0.833333
5641737	S9	sc1C	TRUE	0.625848	0.859924
5641737	S9	sc2B	TRUE	NA	NA
5641737	S9	sc3A	FALSE	NA	NA
5641737	S9	sc3B	FALSE	NA	NA
5641737	T0	sc1A	TRUE	0.666244	0.812959
5641737	T0	sc1B	TRUE	0.333333	0.6
5641737	T0	sc1C	TRUE	0.748223	0.920776
5641737	T0	sc2B	TRUE	NA	NA
5641737	T0	sc3A	FALSE	NA	NA
5641737	T0	sc3B	FALSE	NA	NA
5641737	T1	sc1A	TRUE	NA	NA
5641737	T1	sc1B	TRUE	NA	NA
5641737	T1	sc1C	TRUE	NA	NA
5641737	T1	sc2B	TRUE	NA	NA
5641737	T1	sc3A	FALSE	NA	NA
5641737	T1	sc3B	FALSE	NA	NA
5641737	T10	sc1A	TRUE	0.881815	0.891002
5641737	T10	sc1B	TRUE	0.5	0.5
5641737	T10	sc1C	TRUE	0.670247	0.890455
5641737	T10	sc2B	TRUE	NA	NA
5641737	T10	sc3A	FALSE	NA	NA
5641737	T10	sc3B	FALSE	NA	NA
5641737	T11	sc1A	TRUE	0.980086	0.976646
5641737	T11	sc1B	TRUE	0.75	0.75
5641737	T11	sc1C	TRUE	0.794279	0.851414
5641737	T11	sc2B	TRUE	NA	NA
5641737	T11	sc3A	FALSE	NA	NA
5641737	T11	sc3B	FALSE	NA	NA
5641737	T12	sc1A	TRUE	0.870689	0.885649
5641737	T12	sc1B	TRUE	0	0
5641737	T12	sc1C	TRUE	0.621179	0.859714
5641737	T12	sc2B	TRUE	NA	NA
5641737	T12	sc3A	FALSE	NA	NA
5641737	T12	sc3B	FALSE	NA	NA
5641737	T13	sc1A	TRUE	0.931328	0.93912
5641737	T13	sc1B	TRUE	0.5	0.5
5641737	T13	sc1C	TRUE	0.682183	0.877706
5641737	T13	sc2B	TRUE	NA	NA
5641737	T13	sc3A	FALSE	NA	NA
5641737	T13	sc3B	FALSE	NA	NA
5641737	T14	sc1A	TRUE	0.844832	0.866488
5641737	T14	sc1B	TRUE	0.25	0.25
5641737	T14	sc1C	TRUE	0.736697	0.858207
5641737	T14	sc2B	TRUE	NA	NA
5641737	T14	sc3A	FALSE	NA	NA
5641737	T14	sc3B	FALSE	NA	NA
5641737	T15	sc1A	TRUE	0.882624	0.900185
5641737	T15	sc1B	TRUE	0.666667	0.8
5641737	T15	sc1C	TRUE	0.707875	0.884345
5641737	T15	sc2B	TRUE	NA	NA
5641737	T15	sc3A	FALSE	NA	NA
5641737	T15	sc3B	FALSE	NA	NA
5641737	T16	sc1A	TRUE	1	0.999209
5641737	T16	sc1B	TRUE	0.5	0.75
5641737	T16	sc1C	TRUE	0.959285	0.961238
5641737	T16	sc2B	TRUE	NA	NA
5641737	T16	sc3A	FALSE	NA	NA
5641737	T16	sc3B	FALSE	NA	NA
5641737	T7	sc1A	TRUE	0.792178	0.881516
5641737	T7	sc1B	TRUE	0.5	0.666667
5641737	T7	sc1C	TRUE	0.909035	0.932758
5641737	T7	sc2B	TRUE	NA	NA
5641737	T7	sc3A	FALSE	NA	NA
5641737	T7	sc3B	FALSE	NA	NA
5641737	T8	sc1A	TRUE	NA	NA
5641737	T8	sc1B	TRUE	NA	NA
5641737	T8	sc1C	TRUE	NA	NA
5641737	T8	sc2B	TRUE	NA	NA
5641737	T8	sc3A	FALSE	NA	NA
5641737	T8	sc3B	FALSE	NA	NA
5641737	T9	sc1A	TRUE	0.91516	0.921639
5641737	T9	sc1B	TRUE	0.666667	0.666667
5641737	T9	sc1C	TRUE	0.725304	0.830804
5641737	T9	sc2B	TRUE	NA	NA
5641737	T9	sc3A	FALSE	NA	NA
5641737	T9	sc3B	FALSE	NA	NA
5964755	P1	sc1A	TRUE	0.992573	0.99173
5964755	P1	sc1B	TRUE	0.333333	0.333333
5964755	P1	sc1C	TRUE	0.518942	0.792662
5964755	P10	sc1A	TRUE	0.994064	0.978084
5964755	P10	sc1B	TRUE	1	1
5964755	P10	sc1C	TRUE	0.516207	0.635907
5964755	P11	sc1A	TRUE	0.750068	0.822552
5964755	P11	sc1B	TRUE	0.75	0.6
5964755	P11	sc1C	TRUE	0.433115	0.812553
5964755	P12	sc1A	TRUE	0.992699	0.989912
5964755	P12	sc1B	TRUE	0.666667	0.8
5964755	P12	sc1C	TRUE	0.71398	0.749241
5964755	P13	sc1A	TRUE	0.553913	0.600387
5964755	P13	sc1B	TRUE	0.8	0.8
5964755	P13	sc1C	TRUE	0.106608	0.573192
5964755	P14	sc1A	TRUE	0.99529	0.989706
5964755	P14	sc1B	TRUE	0.666667	0.8
5964755	P14	sc1C	TRUE	0.364715	0.460394
5964755	P15	sc1A	TRUE	0.987185	0.982815
5964755	P15	sc1B	TRUE	0	0
5964755	P15	sc1C	TRUE	0.254129	0.681647
5964755	P16	sc1A	TRUE	1	0.997556
5964755	P16	sc1B	TRUE	0	0
5964755	P16	sc1C	TRUE	0.224996	0.682092
5964755	P17	sc1A	TRUE	1	0.998981
5964755	P17	sc1B	TRUE	0.75	0.8
5964755	P17	sc1C	TRUE	0.739823	0.896509
5964755	P18	sc1A	TRUE	0.876036	0.919946
5964755	P18	sc1B	TRUE	1	1
5964755	P18	sc1C	TRUE	0.335305	0.826198
5964755	P19	sc1A	TRUE	0.981602	0.982338
5964755	P19	sc1B	TRUE	1	1
5964755	P19	sc1C	TRUE	0.291312	0.609333
5964755	P2	sc1A	TRUE	NA	NA
5964755	P2	sc1B	TRUE	NA	NA
5964755	P2	sc1C	TRUE	NA	NA
5964755	P20	sc1A	TRUE	0.505454	0.538805
5964755	P20	sc1B	TRUE	1	1
5964755	P20	sc1C	TRUE	0.521014	0.726764
5964755	P21	sc1A	TRUE	0.994797	0.994636
5964755	P21	sc1B	TRUE	0.5	0.5
5964755	P21	sc1C	TRUE	0.179852	0.631715
5964755	P22	sc1A	TRUE	0.997529	0.991739
5964755	P22	sc1B	TRUE	0.666667	0.8
5964755	P22	sc1C	TRUE	0.902275	0.888493
5964755	P23	sc1A	TRUE	0.96878	0.970791
5964755	P23	sc1B	TRUE	1	1
5964755	P23	sc1C	TRUE	0.612252	0.828593
5964755	P24	sc1A	TRUE	0.749459	0.842256
5964755	P24	sc1B	TRUE	0.666667	0.8
5964755	P24	sc1C	TRUE	0.330179	0.814655
5964755	P25	sc1A	TRUE	0.956135	0.961907
5964755	P25	sc1B	TRUE	0.5	0.5
5964755	P25	sc1C	TRUE	0.322616	0.782896
5964755	P3	sc1A	TRUE	0.506371	0.693409
5964755	P3	sc1B	TRUE	0.666667	0.8
5964755	P3	sc1C	TRUE	0.465089	0.818645
5964755	P4	sc1A	TRUE	0.510006	0.529206
5964755	P4	sc1B	TRUE	1	1
5964755	P4	sc1C	TRUE	0.404117	0.733465
5964755	P5	sc1A	TRUE	0.971626	0.972827
5964755	P5	sc1B	TRUE	0	0
5964755	P5	sc1C	TRUE	0.290554	0.644554
5964755	P6	sc1A	TRUE	0.966817	0.966633
5964755	P6	sc1B	TRUE	1	0.8
5964755	P6	sc1C	TRUE	0.0220976	0.6663
5964755	P7	sc1A	TRUE	NA	NA
5964755	P7	sc1B	TRUE	NA	NA
5964755	P7	sc1C	TRUE	NA	NA
5964755	P8	sc1A	TRUE	1	0.999276
5964755	P8	sc1B	TRUE	0	0
5964755	P8	sc1C	TRUE	0.310761	0.613072
5964755	P9	sc1A	TRUE	0.986346	0.982308
5964755	P9	sc1B	TRUE	0	0
5964755	P9	sc1C	TRUE	0.235392	0.5752
5964755	S10	sc1A	TRUE	0.927714	0.949341
5964755	S10	sc1B	TRUE	1	1
5964755	S10	sc1C	TRUE	0.973665	0.945223
5964755	S2	sc1A	TRUE	0.956554	0.942601
5964755	S2	sc1B	TRUE	0.666667	0.8
5964755	S2	sc1C	TRUE	0.830689	0.918394
5964755	S3	sc1A	TRUE	0.914295	0.909809
5964755	S3	sc1B	TRUE	0.666667	0.8
5964755	S3	sc1C	TRUE	0.765397	0.897756
5964755	S4	sc1A	TRUE	0.500017	0.544254
5964755	S4	sc1B	TRUE	0.75	0.75
5964755	S4	sc1C	TRUE	0.78078	0.871864
5964755	S5	sc1A	TRUE	0.45331	0.663382
5964755	S5	sc1B	TRUE	0.8	0.666667
5964755	S5	sc1C	TRUE	0.916045	0.929811
5964755	S6	sc1A	TRUE	0.93386	0.952422
5964755	S6	sc1B	TRUE	0.666667	0.8
5964755	S6	sc1C	TRUE	0.918684	0.936447
5964755	S7	sc1A	TRUE	0.714366	0.797913
5964755	S7	sc1B	TRUE	0.666667	0.8
5964755	S7	sc1C	TRUE	0.708262	0.8124
5964755	S8	sc1A	TRUE	0.852008	0.895239
5964755	S8	sc1B	TRUE	0.4	0.4
5964755	S8	sc1C	TRUE	1	0.876797
5964755	S9	sc1A	TRUE	0.75845	0.827906
5964755	S9	sc1B	TRUE	1	1
5964755	S9	sc1C	TRUE	0.843509	0.910563
5964755	T0	sc1A	TRUE	0.655416	0.806897
5964755	T0	sc1B	TRUE	0.666667	0.8
5964755	T0	sc1C	TRUE	0.644022	0.901315
5964755	T1	sc1A	TRUE	0.982411	0.983295
5964755	T1	sc1B	TRUE	0.666667	0.666667
5964755	T1	sc1C	TRUE	0.990688	0.922203
5964755	T10	sc1A	TRUE	0.860972	0.872541
5964755	T10	sc1B	TRUE	1	1
5964755	T10	sc1C	TRUE	NA	NA
5964755	T11	sc1A	TRUE	0.983532	0.979869
5964755	T11	sc1B	TRUE	0.5	0.5
5964755	T11	sc1C	TRUE	0.325943	0.643669
5964755	T12	sc1A	TRUE	0.997835	0.997456
5964755	T12	sc1B	TRUE	0.5	0.5
5964755	T12	sc1C	TRUE	0.486827	0.814307
5964755	T13	sc1A	TRUE	0.983914	0.982548
5964755	T13	sc1B	TRUE	0	0
5964755	T13	sc1C	TRUE	0.0710761	0.673684
5964755	T14	sc1A	TRUE	0.979788	0.98254
5964755	T14	sc1B	TRUE	0	0
5964755	T14	sc1C	TRUE	0.432967	0.747189
5964755	T15	sc1A	TRUE	0.548559	0.642742
5964755	T15	sc1B	TRUE	0.333333	0.6
5964755	T15	sc1C	TRUE	0.29437	0.791913
5964755	T16	sc1A	TRUE	0.671768	0.786118
5964755	T16	sc1B	TRUE	0	0.5
5964755	T16	sc1C	TRUE	0.00270033	0.627289
5964755	T2.128X	sc1A	TRUE	0.820414	0.900727
5964755	T2.128X	sc1B	TRUE	0.5	0.5
5964755	T2.128X	sc1C	TRUE	0.760917	0.854737
5964755	T2.16X	sc1A	TRUE	0.605835	0.782839
5964755	T2.16X	sc1B	TRUE	0	0
5964755	T2.16X	sc1C	TRUE	0.735849	0.841833
5964755	T2.32X	sc1A	TRUE	0.685205	0.826444
5964755	T2.32X	sc1B	TRUE	1	1
5964755	T2.32X	sc1C	TRUE	0.855255	0.903298
5964755	T2.64X	sc1A	TRUE	0.802916	0.891114
5964755	T2.64X	sc1B	TRUE	1	1
5964755	T2.64X	sc1C	TRUE	0.817198	0.883709
5964755	T2.8X	sc1A	TRUE	0.611594	0.786003
5964755	T2.8X	sc1B	TRUE	0.25	0.25
5964755	T2.8X	sc1C	TRUE	0.785508	0.867396
5964755	T3.128X	sc1A	TRUE	NA	NA
5964755	T3.128X	sc1B	TRUE	NA	NA
5964755	T3.128X	sc1C	TRUE	NA	NA
5964755	T3.16X	sc1A	TRUE	0.567206	0.740267
5964755	T3.16X	sc1B	TRUE	0	0
5964755	T3.16X	sc1C	TRUE	0.831561	0.882835
5964755	T3.32X	sc1A	TRUE	0.625756	0.775391
5964755	T3.32X	sc1B	TRUE	1	1
5964755	T3.32X	sc1C	TRUE	0.817179	0.874595
5964755	T3.64X	sc1A	TRUE	0.824931	0.894876
5964755	T3.64X	sc1B	TRUE	1	1
5964755	T3.64X	sc1C	TRUE	0.869999	0.904856
5964755	T3.8X	sc1A	TRUE	0.504451	0.70262
5964755	T3.8X	sc1B	TRUE	0	0
5964755	T3.8X	sc1C	TRUE	0.804506	0.867334
5964755	T4.128X	sc1A	TRUE	0.516452	0.544937
5964755	T4.128X	sc1B	TRUE	0	0
5964755	T4.128X	sc1C	TRUE	0	0.421235
5964755	T4.16X	sc1A	TRUE	0.923179	0.926844
5964755	T4.16X	sc1B	TRUE	1	1
5964755	T4.16X	sc1C	TRUE	0.636568	0.759714
5964755	T4.32X	sc1A	TRUE	0.919174	0.923084
5964755	T4.32X	sc1B	TRUE	0.5	0.5
5964755	T4.32X	sc1C	TRUE	0.398514	0.633134
5964755	T4.64X	sc1A	TRUE	0.50629	0.535395
5964755	T4.64X	sc1B	TRUE	1	1
5964755	T4.64X	sc1C	TRUE	0.434317	0.652171
5964755	T4.8X	sc1A	TRUE	0.881868	0.888054
5964755	T4.8X	sc1B	TRUE	1	1
5964755	T4.8X	sc1C	TRUE	0.727594	0.808114
5964755	T5.128X	sc1A	TRUE	0.673133	0.770776
5964755	T5.128X	sc1B	TRUE	0.666667	0.8
5964755	T5.128X	sc1C	TRUE	0.851955	0.861142
5964755	T5.16X	sc1A	TRUE	0.680047	0.775612
5964755	T5.16X	sc1B	TRUE	0.666667	0.8
5964755	T5.16X	sc1C	TRUE	0.832264	0.850181
5964755	T5.32X	sc1A	TRUE	0.884507	0.918607
5964755	T5.32X	sc1B	TRUE	0.666667	0.8
5964755	T5.32X	sc1C	TRUE	0.825308	0.846309
5964755	T5.64X	sc1A	TRUE	NA	NA
5964755	T5.64X	sc1B	TRUE	NA	NA
5964755	T5.64X	sc1C	TRUE	NA	NA
5964755	T5.8X	sc1A	TRUE	0.820787	0.874043
5964755	T5.8X	sc1B	TRUE	0	0.4
5964755	T5.8X	sc1C	TRUE	0.298836	0.553262
5964755	T6.128X	sc1A	TRUE	0.99123	0.992809
5964755	T6.128X	sc1B	TRUE	0	0
5964755	T6.128X	sc1C	TRUE	0.21547	0.577863
5964755	T6.16X	sc1A	TRUE	NA	NA
5964755	T6.16X	sc1B	TRUE	NA	NA
5964755	T6.16X	sc1C	TRUE	NA	NA
5964755	T6.32X	sc1A	TRUE	0.961848	0.968715
5964755	T6.32X	sc1B	TRUE	1	1
5964755	T6.32X	sc1C	TRUE	0.495509	0.721522
5964755	T6.64X	sc1A	TRUE	NA	NA
5964755	T6.64X	sc1B	TRUE	NA	NA
5964755	T6.64X	sc1C	TRUE	NA	NA
5964755	T6.8X	sc1A	TRUE	0.864188	0.888634
5964755	T6.8X	sc1B	TRUE	0.5	0.5
5964755	T6.8X	sc1C	TRUE	0.284346	0.613196
5964755	T7	sc1A	TRUE	1	0.992098
5964755	T7	sc1B	TRUE	0.5	0.666667
5964755	T7	sc1C	TRUE	0.823098	0.894559
5964755	T8	sc1A	TRUE	0.991023	0.991997
5964755	T8	sc1B	TRUE	0.5	0.5
5964755	T8	sc1C	TRUE	0.0151756	0.716747
5964755	T9	sc1A	TRUE	0.988451	0.989042
5964755	T9	sc1B	TRUE	0	0
5964755	T9	sc1C	TRUE	0.0591321	0.469022
5980170	P1	sc1A	TRUE	0.421622	0.478787
5980170	P1	sc1B	TRUE	0.333333	0.333333
5980170	P1	sc1C	TRUE	0.222906	0.682069
5980170	P1	sc2B	TRUE	0.018592	0.214922
5980170	P1	sc3A	TRUE	0	0.61849
5980170	P1	sc3B	TRUE	0	0.61849
5980170	P1	sc2A	TRUE	0.239349	0.214922
5980170	P10	sc1A	TRUE	0.868507	0.860861
5980170	P10	sc1B	TRUE	0	0.333333
5980170	P10	sc1C	TRUE	0.850709	0.850664
5980170	P10	sc2B	TRUE	0.610319	0.285928
5980170	P10	sc3A	TRUE	0.211923	0.709326
5980170	P10	sc3B	TRUE	0	0.709326
5980170	P10	sc2A	TRUE	0.564266	0.285928
5980170	P11	sc1A	TRUE	0.623955	0.734693
5980170	P11	sc1B	TRUE	0.5	0.4
5980170	P11	sc1C	TRUE	0	0.693415
5980170	P11	sc3A	TRUE	NA	NA
5980170	P11	sc3B	TRUE	0	0.830762
5980170	P11	sc2A	TRUE	0.519349	0.355172
5980170	P12	sc1A	TRUE	0.760124	0.772047
5980170	P12	sc1B	TRUE	0	0.4
5980170	P12	sc1C	TRUE	0.684736	0.731031
5980170	P12	sc2B	TRUE	0.13729	0.37669
5980170	P12	sc3A	TRUE	0	0.810218
5980170	P12	sc3B	TRUE	0	0.810218
5980170	P12	sc2A	TRUE	0.306777	0.37669
5980170	P13	sc1A	TRUE	0.944006	0.945742
5980170	P13	sc1B	TRUE	0.4	0.4
5980170	P13	sc1C	TRUE	0.885386	0.914931
5980170	P13	sc2B	TRUE	0.195085	0.513503
5980170	P13	sc3A	TRUE	0.634868	0.940846
5980170	P13	sc3B	TRUE	0.728339	0.940846
5980170	P13	sc2A	TRUE	0.483887	0.513503
5980170	P14	sc1A	TRUE	0.98593	0.980869
5980170	P14	sc1B	TRUE	0	0.4
5980170	P14	sc1C	TRUE	0.992743	0.973719
5980170	P14	sc2B	TRUE	0.455106	0.650348
5980170	P14	sc3A	TRUE	1	0.987909
5980170	P14	sc3B	TRUE	1	0.987909
5980170	P14	sc2A	TRUE	0.619879	0.650348
5980170	P15	sc1A	TRUE	0.328647	0.367217
5980170	P15	sc1B	TRUE	0.5	0.5
5980170	P15	sc1C	TRUE	0	0.626508
5980170	P15	sc2B	TRUE	0.0155166	0.263566
5980170	P15	sc3A	TRUE	0.000637824	0.679969
5980170	P15	sc3B	TRUE	0	0.679969
5980170	P15	sc2A	TRUE	0.201001	0.263566
5980170	P16	sc1A	TRUE	0.804265	0.831659
5980170	P16	sc1B	TRUE	0.5	0.5
5980170	P16	sc1C	TRUE	0.463631	0.768444
5980170	P16	sc2B	TRUE	0.021527	0.311179
5980170	P16	sc3A	TRUE	0.0563358	0.737992
5980170	P16	sc3B	TRUE	0.0141916	0.737992
5980170	P16	sc2A	TRUE	0.156839	0.311179
5980170	P17	sc1A	TRUE	0.506273	0.569941
5980170	P17	sc1B	TRUE	0.25	0.4
5980170	P17	sc1C	TRUE	0.194229	0.720038
5980170	P17	sc2B	TRUE	0.0145019	0.231746
5980170	P17	sc3A	TRUE	0	0.58848
5980170	P17	sc3B	TRUE	0	0.58848
5980170	P17	sc2A	TRUE	0.209105	0.231746
5980170	P18	sc1A	TRUE	0.591162	0.741112
5980170	P18	sc1B	TRUE	0.333333	0.5
5980170	P18	sc1C	TRUE	0.279678	0.813075
5980170	P18	sc2B	TRUE	0.0229913	0.256111
5980170	P18	sc3A	TRUE	0	0.59323
5980170	P18	sc3B	TRUE	0	0.59323
5980170	P18	sc2A	TRUE	0.216416	0.256111
5980170	P19	sc1A	TRUE	0.463095	0.484571
5980170	P19	sc1B	TRUE	0.333333	0.5
5980170	P19	sc1C	TRUE	0.253409	0.598146
5980170	P19	sc2B	TRUE	0.0187411	0.306409
5980170	P19	sc3A	TRUE	0	0.743878
5980170	P19	sc3B	TRUE	0	0.743878
5980170	P19	sc2A	TRUE	0.273463	0.306409
5980170	P2	sc1A	TRUE	NA	NA
5980170	P2	sc1B	TRUE	NA	NA
5980170	P2	sc1C	TRUE	NA	NA
5980170	P2	sc3A	TRUE	NA	NA
5980170	P2	sc3B	TRUE	NA	NA
5980170	P20	sc1A	TRUE	0.271713	0.322012
5980170	P20	sc1B	TRUE	0.5	0.5
5980170	P20	sc1C	TRUE	0.2867	0.660307
5980170	P20	sc2B	TRUE	0.0144185	0.258596
5980170	P20	sc3A	TRUE	0.013324	0.622366
5980170	P20	sc3B	TRUE	0.00240361	0.622366
5980170	P20	sc2A	TRUE	0.126045	0.258596
5980170	P21	sc1A	TRUE	0.901572	0.913609
5980170	P21	sc1B	TRUE	0.5	0.5
5980170	P21	sc1C	TRUE	0.754404	0.862171
5980170	P21	sc2B	TRUE	0.158367	0.363122
5980170	P21	sc3A	TRUE	2.50913964449629e-12	0.811979
5980170	P21	sc3B	TRUE	0.374202	0.811979
5980170	P21	sc2A	TRUE	0.375031	0.363122
5980170	P22	sc1A	TRUE	NA	NA
5980170	P22	sc1B	TRUE	0	0.4
5980170	P22	sc1C	TRUE	0	0.305819
5980170	P22	sc2B	TRUE	0.312919	0.476894
5980170	P22	sc3A	TRUE	0.625368	0.904019
5980170	P22	sc3B	TRUE	0.725197	0.904019
5980170	P22	sc2A	TRUE	0.459628	0.476894
5980170	P23	sc1A	TRUE	0.931301	0.941358
5980170	P23	sc1B	TRUE	0	0.4
5980170	P23	sc1C	TRUE	0.855375	0.917928
5980170	P23	sc2B	TRUE	0.129219	0.456352
5980170	P23	sc3A	TRUE	0.710398	0.917045
5980170	P23	sc3B	TRUE	0.658412	0.917045
5980170	P23	sc2A	TRUE	0.516837	0.456352
5980170	P24	sc1A	TRUE	0.522105	0.702027
5980170	P24	sc1B	TRUE	0	0.4
5980170	P24	sc1C	TRUE	0.191186	0.783698
5980170	P24	sc2B	TRUE	0.0321302	0.2431
5980170	P24	sc3A	TRUE	0.0206761	0.622523
5980170	P24	sc3B	TRUE	0	0.622523
5980170	P24	sc2A	TRUE	0.253729	0.2431
5980170	P25	sc1A	TRUE	0.855732	0.87665
5980170	P25	sc1B	TRUE	0.5	0.5
5980170	P25	sc1C	TRUE	0.303341	0.777428
5980170	P25	sc2B	TRUE	0.121865	0.346998
5980170	P25	sc3A	TRUE	0.149937	0.791044
5980170	P25	sc3B	TRUE	0.0312489	0.791044
5980170	P25	sc2A	TRUE	0.307102	0.346998
5980170	P3	sc1A	TRUE	0.415683	0.63728
5980170	P3	sc1B	TRUE	0	0.4
5980170	P3	sc1C	TRUE	0.758535	0.878698
5980170	P3	sc2B	TRUE	0.0360883	0.232543
5980170	P3	sc3A	TRUE	0	0.53168
5980170	P3	sc3B	TRUE	0	0.53168
5980170	P3	sc2A	TRUE	0.26286	0.232543
5980170	P4	sc1A	TRUE	0.309559	0.344795
5980170	P4	sc1B	TRUE	0.5	0.5
5980170	P4	sc1C	TRUE	0.223051	0.684447
5980170	P4	sc2B	TRUE	0.0414177	0.253501
5980170	P4	sc3A	TRUE	0	0.676485
5980170	P4	sc3B	TRUE	0	0.676485
5980170	P4	sc2A	TRUE	0.237958	0.253501
5980170	P5	sc1A	TRUE	0.803547	0.81492
5980170	P5	sc1B	TRUE	0.666667	0.666667
5980170	P5	sc1C	TRUE	0.554704	0.764813
5980170	P5	sc2B	TRUE	0.0249249	0.361106
5980170	P5	sc3A	TRUE	0	0.808502
5980170	P5	sc3B	TRUE	0	0.808502
5980170	P5	sc2A	TRUE	0.223876	0.361106
5980170	P6	sc1A	TRUE	0.853405	0.88726
5980170	P6	sc1B	TRUE	0	0.4
5980170	P6	sc1C	TRUE	0.668803	0.871188
5980170	P6	sc2B	TRUE	0.0582737	0.431246
5980170	P6	sc3A	TRUE	0	0.901466
5980170	P6	sc3B	TRUE	NA	NA
5980170	P6	sc2A	TRUE	0.49357	0.431246
5980170	P7	sc1A	TRUE	NA	NA
5980170	P7	sc1B	TRUE	NA	NA
5980170	P7	sc1C	TRUE	NA	NA
5980170	P8	sc1A	TRUE	0.973045	0.976654
5980170	P8	sc1B	TRUE	0.666667	0.666667
5980170	P8	sc1C	TRUE	0.959613	0.938303
5980170	P8	sc3A	TRUE	0.786215	0.945673
5980170	P8	sc3B	TRUE	0.668652	0.945673
5980170	P9	sc1A	TRUE	0.931353	0.933115
5980170	P9	sc1B	TRUE	0.5	0.5
5980170	P9	sc1C	TRUE	0.817978	0.868571
5980170	P9	sc2B	TRUE	0.126758	0.439847
5980170	P9	sc3A	TRUE	0	0.890566
5980170	P9	sc3B	TRUE	0.645068	0.890566
5980170	P9	sc2A	TRUE	0.335024	0.439847
5980170	S10	sc1A	TRUE	0.569199	0.698403
5980170	S10	sc1B	TRUE	0	0.333333
5980170	S10	sc1C	TRUE	0.213531	0.780312
5980170	S10	sc2B	TRUE	0.0721356	0.19426
5980170	S10	sc3A	TRUE	0	0.502284
5980170	S10	sc3B	TRUE	0	0.502284
5980170	S10	sc2A	TRUE	0.607661	0.19426
5980170	S2	sc1A	TRUE	0.647954	0.735288
5980170	S2	sc1B	TRUE	0	0.4
5980170	S2	sc1C	TRUE	0.293617	0.797952
5980170	S2	sc2B	TRUE	0.103073	0.224978
5980170	S2	sc3A	TRUE	0	0.565729
5980170	S2	sc3B	TRUE	0	0.565729
5980170	S2	sc2A	TRUE	0.541873	0.224978
5980170	S3	sc1A	TRUE	0.669961	0.746845
5980170	S3	sc1B	TRUE	0	0.4
5980170	S3	sc1C	TRUE	0.208951	0.803295
5980170	S3	sc2B	TRUE	0.117716	0.225194
5980170	S3	sc3A	TRUE	0	0.570686
5980170	S3	sc3B	TRUE	0	0.570686
5980170	S3	sc2A	TRUE	0.658722	0.225194
5980170	S4	sc1A	TRUE	0.385174	0.451405
5980170	S4	sc1B	TRUE	0.5	0.5
5980170	S4	sc1C	TRUE	0.461618	0.780083
5980170	S4	sc2B	TRUE	0.1198	0.265557
5980170	S4	sc3A	TRUE	0.317176	0.5
5980170	S4	sc3B	TRUE	0.391183	0.5
5980170	S4	sc2A	TRUE	0.402579	0.265557
5980170	S5	sc1A	TRUE	0.207983	0.520896
5980170	S5	sc1B	TRUE	0.4	0.333333
5980170	S5	sc1C	TRUE	0.781587	0.879615
5980170	S5	sc2B	TRUE	0.333595	0.197222
5980170	S5	sc3A	TRUE	0.290873	0.5
5980170	S5	sc3B	TRUE	0.0766808	0.5
5980170	S5	sc2A	TRUE	0.62965	0.197222
5980170	S6	sc1A	TRUE	0.589087	0.711554
5980170	S6	sc1B	TRUE	0	0.4
5980170	S6	sc1C	TRUE	0.0962103	0.747024
5980170	S6	sc2B	TRUE	0.053808	0.221482
5980170	S6	sc3A	TRUE	0.0135268	0.567703
5980170	S6	sc3B	TRUE	0	0.567703
5980170	S6	sc2A	TRUE	0.340371	0.221482
5980170	S7	sc1A	TRUE	0.762367	0.83137
5980170	S7	sc1B	TRUE	0	0.4
5980170	S7	sc1C	TRUE	0.240376	0.716744
5980170	S7	sc2B	TRUE	0.345691	0.403275
5980170	S7	sc3A	TRUE	0.0159088	0.660072
5980170	S7	sc3B	TRUE	0	0.660072
5980170	S7	sc2A	TRUE	0.454257	0.403275
5980170	S8	sc1A	TRUE	0.830392	0.880137
5980170	S8	sc1B	TRUE	0.4	0.4
5980170	S8	sc1C	TRUE	0.335786	0.71952
5980170	S8	sc2B	TRUE	0.794661	0.398142
5980170	S8	sc3A	TRUE	0.0345291	0.697572
5980170	S8	sc3B	TRUE	0	0.697572
5980170	S8	sc2A	TRUE	0.832327	0.398142
5980170	S9	sc1A	TRUE	0.300141	0.508908
5980170	S9	sc1B	TRUE	0	0.333333
5980170	S9	sc1C	TRUE	0.141897	0.747333
5980170	S9	sc2B	TRUE	0.0479087	0.218081
5980170	S9	sc3A	TRUE	0	0.557159
5980170	S9	sc3B	TRUE	0	0.557159
5980170	S9	sc2A	TRUE	0.307561	0.218081
5980170	T0	sc1A	TRUE	0.549665	0.747699
5980170	T0	sc1B	TRUE	0	0.4
5980170	T0	sc1C	TRUE	0.591864	0.891574
5980170	T0	sc2B	TRUE	0	0.229855
5980170	T0	sc3A	TRUE	6.13554904036243e-15	0.545319
5980170	T0	sc3B	TRUE	0	0.545319
5980170	T0	sc2A	TRUE	0.78583	0.229855
5980170	T1	sc1A	TRUE	0.776969	0.796489
5980170	T1	sc1B	TRUE	0.333333	0.333333
5980170	T1	sc1C	TRUE	0.437009	0.754871
5980170	T1	sc2B	TRUE	0.416868	0.409717
5980170	T1	sc3A	TRUE	0	0.768097
5980170	T1	sc3B	TRUE	0	0.768097
5980170	T1	sc2A	TRUE	0.590568	0.409717
5980170	T10	sc1A	TRUE	0.612259	0.652262
5980170	T10	sc1B	TRUE	0.5	0.5
5980170	T10	sc1C	TRUE	0.221113	0.754047
5980170	T10	sc2B	TRUE	0.028082	0.259062
5980170	T10	sc3A	TRUE	0.089895	0.60892
5980170	T10	sc3B	TRUE	0.00324436	0.60892
5980170	T10	sc2A	TRUE	0.291991	0.259062
5980170	T11	sc1A	TRUE	0.819717	0.826658
5980170	T11	sc1B	TRUE	0.5	0.5
5980170	T11	sc1C	TRUE	0.783196	0.846498
5980170	T11	sc2B	TRUE	0.611583	0.296032
5980170	T11	sc3A	TRUE	0.178743	0.714749
5980170	T11	sc3B	TRUE	0.17205	0.714749
5980170	T11	sc2A	TRUE	0.746924	0.296032
5980170	T12	sc1A	TRUE	0.575396	0.62598
5980170	T12	sc1B	TRUE	0.5	0.5
5980170	T12	sc1C	TRUE	0.18805	0.713328
5980170	T12	sc2B	TRUE	0.0163929	0.279183
5980170	T12	sc3A	TRUE	0.042862	0.67185
5980170	T12	sc3B	TRUE	0	0.67185
5980170	T12	sc2A	TRUE	0.238781	0.279183
5980170	T13	sc1A	TRUE	0.830076	0.855503
5980170	T13	sc1B	TRUE	0.5	0.5
5980170	T13	sc1C	TRUE	0.433356	0.794634
5980170	T13	sc2B	TRUE	0.131178	0.332261
5980170	T13	sc3A	TRUE	0.263926	0.785237
5980170	T13	sc3B	TRUE	0.00105364	0.785237
5980170	T13	sc2A	TRUE	0.365833	0.332261
5980170	T14	sc1A	TRUE	0.572952	0.632693
5980170	T14	sc1B	TRUE	0.5	0.5
5980170	T14	sc1C	TRUE	0.604983	0.810064
5980170	T14	sc2B	TRUE	0.031068	0.261054
5980170	T14	sc3A	TRUE	0.0715917	0.592595
5980170	T14	sc3B	TRUE	0.0126023	0.592595
5980170	T14	sc2A	TRUE	0.357896	0.261054
5980170	T15	sc1A	TRUE	0.426001	0.548293
5980170	T15	sc1B	TRUE	0	0.4
5980170	T15	sc1C	TRUE	0.501816	0.838284
5980170	T15	sc2B	TRUE	0.0215492	0.250816
5980170	T15	sc3A	TRUE	0	0.51274
5980170	T15	sc3B	TRUE	0	0.51274
5980170	T15	sc2A	TRUE	0.177875	0.250816
5980170	T16	sc1A	TRUE	0.806461	0.873562
5980170	T16	sc1B	TRUE	0	0.5
5980170	T16	sc1C	TRUE	0.666936	0.859177
5980170	T16	sc2B	TRUE	0.085412	0.417586
5980170	T16	sc3A	TRUE	0.502951	0.871742
5980170	T16	sc3B	TRUE	0.512909	0.871742
5980170	T16	sc2A	TRUE	0.350025	0.417586
5980170	T2.128X	sc1A	TRUE	0.683563	0.825542
5980170	T2.128X	sc1B	TRUE	0.5	0.5
5980170	T2.128X	sc1C	TRUE	0.790535	0.869983
5980170	T2.128X	sc2B	TRUE	0.496123	0.280165
5980170	T2.128X	sc3A	TRUE	0.482782	0.673597
5980170	T2.128X	sc3B	TRUE	0.465957	0.673597
5980170	T2.128X	sc2A	TRUE	0.563746	0.280165
5980170	T2.16X	sc1A	TRUE	0.872194	0.929174
5980170	T2.16X	sc1B	TRUE	0.5	0.5
5980170	T2.16X	sc1C	TRUE	0.6421	0.793575
5980170	T2.16X	sc2B	TRUE	0.432763	0.247398
5980170	T2.16X	sc3A	TRUE	0.84868	0.799437
5980170	T2.16X	sc3B	TRUE	0.819105	0.799436
5980170	T2.16X	sc2A	TRUE	0.491748	0.247398
5980170	T2.32X	sc1A	TRUE	0.879396	0.933131
5980170	T2.32X	sc1B	TRUE	0.5	0.5
5980170	T2.32X	sc1C	TRUE	0.783847	0.866541
5980170	T2.32X	sc2B	TRUE	0.470093	0.266703
5980170	T2.32X	sc3A	TRUE	0.660037	0.734558
5980170	T2.32X	sc3B	TRUE	0.637035	0.734558
5980170	T2.32X	sc2A	TRUE	0.534167	0.266703
5980170	T2.64X	sc1A	TRUE	0.770256	0.87317
5980170	T2.64X	sc1B	TRUE	0.5	0.5
5980170	T2.64X	sc1C	TRUE	0.787574	0.868459
5980170	T2.64X	sc2B	TRUE	0.495279	0.279728
5980170	T2.64X	sc3A	TRUE	0.553906	0.698058
5980170	T2.64X	sc3B	TRUE	0.534602	0.698058
5980170	T2.64X	sc2A	TRUE	0.562787	0.279728
5980170	T2.8X	sc1A	TRUE	0.466271	0.706164
5980170	T2.8X	sc1B	TRUE	0.5	0.5
5980170	T2.8X	sc1C	TRUE	0.208871	0.570565
5980170	T2.8X	sc2B	TRUE	0.447104	0.254814
5980170	T2.8X	sc3A	TRUE	0.956977	0.836682
5980170	T2.8X	sc3B	TRUE	0.923628	0.836682
5980170	T2.8X	sc2A	TRUE	0.508043	0.254814
5980170	T3.128X	sc1A	TRUE	0.665486	0.799225
5980170	T3.128X	sc1B	TRUE	0.5	0.5
5980170	T3.128X	sc1C	TRUE	0.730346	0.824847
5980170	T3.128X	sc2B	TRUE	0.438506	0.275682
5980170	T3.128X	sc3A	TRUE	0.448043	0.660849
5980170	T3.128X	sc3B	TRUE	0.448043	0.660849
5980170	T3.128X	sc2A	TRUE	0.520411	0.275682
5980170	T3.16X	sc1A	TRUE	0.92367	0.95411
5980170	T3.16X	sc1B	TRUE	0.5	0.5
5980170	T3.16X	sc1C	TRUE	0.601885	0.75125
5980170	T3.16X	sc2B	TRUE	0.449945	0.282072
5980170	T3.16X	sc3A	TRUE	0.833025	0.790962
5980170	T3.16X	sc3B	TRUE	0.833025	0.790962
5980170	T3.16X	sc2A	TRUE	0.533987	0.282072
5980170	T3.32X	sc1A	TRUE	0.82274	0.893562
5980170	T3.32X	sc1B	TRUE	0.5	0.5
5980170	T3.32X	sc1C	TRUE	0.707623	0.811828
5980170	T3.32X	sc2B	TRUE	0.441596	0.277408
5980170	T3.32X	sc3A	TRUE	0.55542	0.69714
5980170	T3.32X	sc3B	TRUE	0.55542	0.69714
5980170	T3.32X	sc2A	TRUE	0.524079	0.277408
5980170	T3.64X	sc1A	TRUE	0.716662	0.829926
5980170	T3.64X	sc1B	TRUE	0.5	0.5
5980170	T3.64X	sc1C	TRUE	0.722951	0.82061
5980170	T3.64X	sc2B	TRUE	0.418965	0.264767
5980170	T3.64X	sc3A	TRUE	0.459803	0.664824
5980170	T3.64X	sc3B	TRUE	0.459803	0.664824
5980170	T3.64X	sc2A	TRUE	0.49722	0.264767
5980170	T3.8X	sc1A	TRUE	0.547058	0.72818
5980170	T3.8X	sc1B	TRUE	0.5	0.5
5980170	T3.8X	sc1C	TRUE	0.207535	0.52532
5980170	T3.8X	sc2B	TRUE	0.425248	0.268276
5980170	T3.8X	sc3A	TRUE	1	0.847395
5980170	T3.8X	sc3B	TRUE	1	0.847395
5980170	T3.8X	sc2A	TRUE	0.504677	0.268276
5980170	T4.128X	sc1A	TRUE	0.804952	0.815832
5980170	T4.128X	sc1B	TRUE	0.5	0.5
5980170	T4.128X	sc1C	TRUE	0.570733	0.724707
5980170	T4.128X	sc2B	TRUE	0.651726	0.378904
5980170	T4.128X	sc3A	TRUE	0.674715	0.736716
5980170	T4.128X	sc3B	TRUE	0.670168	0.736716
5980170	T4.128X	sc2A	TRUE	0.644007	0.378904
5980170	T4.16X	sc1A	TRUE	0.969015	0.969883
5980170	T4.16X	sc1B	TRUE	0.5	0.5
5980170	T4.16X	sc1C	TRUE	0.648525	0.766071
5980170	T4.16X	sc2B	TRUE	0.723047	0.406755
5980170	T4.16X	sc3A	TRUE	0.926843	0.800677
5980170	T4.16X	sc3B	TRUE	0.92063	0.800677
5980170	T4.16X	sc2A	TRUE	0.714494	0.406755
5980170	T4.32X	sc1A	TRUE	0.912848	0.917143
5980170	T4.32X	sc1B	TRUE	0.5	0.5
5980170	T4.32X	sc1C	TRUE	0.6394	0.761219
5980170	T4.32X	sc2B	TRUE	0.973064	0.504388
5980170	T4.32X	sc3A	TRUE	0.871349	0.786599
5980170	T4.32X	sc3B	TRUE	0.865502	0.786598
5980170	T4.32X	sc2A	TRUE	0.961585	0.504388
5980170	T4.64X	sc1A	TRUE	0.871307	0.878137
5980170	T4.64X	sc1B	TRUE	0.5	0.5
5980170	T4.64X	sc1C	TRUE	0.631195	0.756857
5980170	T4.64X	sc2B	TRUE	0.862711	0.461295
5980170	T4.64X	sc3A	TRUE	0.794613	0.767132
5980170	T4.64X	sc3B	TRUE	0.789274	0.767132
5980170	T4.64X	sc2A	TRUE	0.852524	0.461295
5980170	T4.8X	sc1A	TRUE	NA	NA
5980170	T4.8X	sc1B	TRUE	0.5	0.5
5980170	T4.8X	sc1C	TRUE	0.462275	0.667037
5980170	T4.8X	sc2B	TRUE	0.346556	0.259734
5980170	T4.8X	sc3A	TRUE	1	0.819235
5980170	T4.8X	sc3B	TRUE	0.993303	0.819235
5980170	T4.8X	sc2A	TRUE	0.342406	0.259734
5980170	T5.128X	sc1A	TRUE	0.592892	0.714657
5980170	T5.128X	sc1B	TRUE	0	0.4
5980170	T5.128X	sc1C	TRUE	0.647217	0.747179
5980170	T5.128X	sc2B	TRUE	0.523228	0.221079
5980170	T5.128X	sc3A	TRUE	0.159891	0.568127
5980170	T5.128X	sc3B	TRUE	0.159891	0.568127
5980170	T5.128X	sc2A	TRUE	0.507354	0.221079
5980170	T5.16X	sc1A	TRUE	0.990415	0.992677
5980170	T5.16X	sc1B	TRUE	0	0.4
5980170	T5.16X	sc1C	TRUE	0.507123	0.6692
5980170	T5.16X	sc2B	TRUE	0.640369	0.26108
5980170	T5.16X	sc3A	TRUE	0.692261	0.752529
5980170	T5.16X	sc3B	TRUE	0.692261	0.752529
5980170	T5.16X	sc2A	TRUE	0.620947	0.26108
5980170	T5.32X	sc1A	TRUE	0.789874	0.852423
5980170	T5.32X	sc1B	TRUE	0	0.4
5980170	T5.32X	sc1C	TRUE	0.609362	0.726109
5980170	T5.32X	sc2B	TRUE	0.65063	0.264584
5980170	T5.32X	sc3A	TRUE	0.393271	0.648965
5980170	T5.32X	sc3B	TRUE	0.393271	0.648965
5980170	T5.32X	sc2A	TRUE	0.630897	0.264584
5980170	T5.64X	sc1A	TRUE	0.649011	0.753906
5980170	T5.64X	sc1B	TRUE	0	0.4
5980170	T5.64X	sc1C	TRUE	0.650742	0.749142
5980170	T5.64X	sc2B	TRUE	0.560478	0.233799
5980170	T5.64X	sc3A	TRUE	0.212976	0.586514
5980170	T5.64X	sc3B	TRUE	0.212976	0.586514
5980170	T5.64X	sc2A	TRUE	0.543476	0.233799
5980170	T5.8X	sc1A	TRUE	0.685398	0.779354
5980170	T5.8X	sc1B	TRUE	0	0.4
5980170	T5.8X	sc1C	TRUE	0.123879	0.455877
5980170	T5.8X	sc2B	TRUE	0.545652	0.228736
5980170	T5.8X	sc3A	TRUE	0.858929	0.810259
5980170	T5.8X	sc3B	TRUE	NA	NA
5980170	T5.8X	sc2A	TRUE	0.529099	0.228736
5980170	T6.128X	sc1A	TRUE	0.9492	0.958344
5980170	T6.128X	sc1B	TRUE	0.5	0.5
5980170	T6.128X	sc1C	TRUE	0.8596	0.908299
5980170	T6.128X	sc2B	TRUE	0.366705	0.458229
5980170	T6.128X	sc3A	TRUE	0.792085	0.907083
5980170	T6.128X	sc3B	TRUE	NA	NA
5980170	T6.128X	sc2A	TRUE	0.43741	0.458229
5980170	T6.16X	sc1A	TRUE	0.894716	0.913667
5980170	T6.16X	sc1B	TRUE	0.5	0.5
5980170	T6.16X	sc1C	TRUE	0.754483	0.854375
5980170	T6.16X	sc2B	TRUE	0.387488	0.47257
5980170	T6.16X	sc3A	TRUE	0.973022	0.97691
5980170	T6.16X	sc3B	TRUE	NA	NA
5980170	T6.16X	sc2A	TRUE	0.45659	0.47257
5980170	T6.32X	sc1A	TRUE	0.994473	0.995468
5980170	T6.32X	sc1B	TRUE	0.5	0.5
5980170	T6.32X	sc1C	TRUE	0.9159	0.937181
5980170	T6.32X	sc2B	TRUE	0.569835	0.598394
5980170	T6.32X	sc3A	TRUE	0.895737	0.947084
5980170	T6.32X	sc3B	TRUE	NA	NA
5980170	T6.32X	sc2A	TRUE	0.624875	0.598394
5980170	T6.64X	sc1A	TRUE	0.959744	0.96699
5980170	T6.64X	sc1B	TRUE	0.5	0.5
5980170	T6.64X	sc1C	TRUE	0.872712	0.915026
5980170	T6.64X	sc2B	TRUE	0.439775	0.50865
5980170	T6.64X	sc3A	TRUE	0.823621	0.919253
5980170	T6.64X	sc3B	TRUE	NA	NA
5980170	T6.64X	sc2A	TRUE	0.504845	0.50865
5980170	T6.8X	sc1A	TRUE	NA	NA
5980170	T6.8X	sc1B	TRUE	0.5	0.5
5980170	T6.8X	sc1C	TRUE	0.400842	0.672958
5980170	T6.8X	sc2B	TRUE	0.144398	0.304833
5980170	T6.8X	sc3A	TRUE	1	0.987321
5980170	T6.8X	sc3B	TRUE	NA	NA
5980170	T6.8X	sc2A	TRUE	0.232248	0.304833
5980170	T7	sc1A	TRUE	0.996764	0.990376
5980170	T7	sc1B	TRUE	0	0.333333
5980170	T7	sc1C	TRUE	1	0.973191
5980170	T7	sc2B	TRUE	0.707649	0.375601
5980170	T7	sc3A	TRUE	0.997624	0.884264
5980170	T7	sc3B	TRUE	0.965048	0.884264
5980170	T7	sc2A	TRUE	0.874935	0.375601
5980170	T8	sc1A	TRUE	0.867001	0.910403
5980170	T8	sc1B	TRUE	0.5	0.5
5980170	T8	sc1C	TRUE	0.505545	0.843544
5980170	T8	sc2B	TRUE	0.143789	0.431775
5980170	T8	sc3A	TRUE	0	0.856134
5980170	T8	sc3B	TRUE	0	0.856134
5980170	T8	sc2A	TRUE	0.407541	0.431775
5980170	T9	sc1A	TRUE	0.913484	0.920098
5980170	T9	sc1B	TRUE	0.666667	0.666667
5980170	T9	sc1C	TRUE	0.84676	0.896764
5980170	T9	sc2B	TRUE	0.145052	0.443807
5980170	T9	sc3A	TRUE	0.618226	0.902877
5980170	T9	sc3B	TRUE	0.799935	0.902877
5980170	T9	sc2A	TRUE	0.390765	0.443807
6052744	P1	sc1A	TRUE	0.895121	0.90418
6052744	P1	sc1B	TRUE	0.666667	0.666667
6052744	P1	sc1C	TRUE	0.571268	0.812209
6052744	P1	sc2B	TRUE	0.197425	0.265352
6052744	P1	sc3A	TRUE	NA	NA
6052744	P1	sc3B	TRUE	0.809384	0.845796
6052744	P1	sc2A	TRUE	0.346641	0.255599
6052744	P10	sc1A	TRUE	0.933162	0.921224
6052744	P10	sc1B	TRUE	0.5	0.666667
6052744	P10	sc1C	TRUE	0.533126	0.646769
6052744	P10	sc2B	TRUE	0.301635	0.255522
6052744	P10	sc3A	TRUE	NA	NA
6052744	P10	sc3B	TRUE	0.436645	0.752567
6052744	P10	sc2A	TRUE	0.390026	0.250937
6052744	P11	sc1A	TRUE	NA	NA
6052744	P11	sc1B	TRUE	NA	NA
6052744	P11	sc1C	TRUE	NA	NA
6052744	P11	sc3A	TRUE	NA	NA
6052744	P11	sc3B	TRUE	NA	NA
6052744	P11	sc2A	TRUE	NA	NA
6052744	P12	sc1A	TRUE	0.940318	0.940844
6052744	P12	sc1B	TRUE	0.666667	0.8
6052744	P12	sc1C	TRUE	0.577899	0.664507
6052744	P12	sc2B	TRUE	0	0.29555
6052744	P12	sc3A	TRUE	NA	NA
6052744	P12	sc3B	TRUE	0.0555742	0.819271
6052744	P12	sc2A	TRUE	0.274305	0.354567
6052744	P13	sc1A	TRUE	0.909163	0.914895
6052744	P13	sc1B	TRUE	0.8	0.8
6052744	P13	sc1C	TRUE	0.045661	0.546447
6052744	P13	sc2B	TRUE	0.568469	0.695546
6052744	P13	sc3A	TRUE	NA	NA
6052744	P13	sc3B	TRUE	0.311389	0.876811
6052744	P13	sc2A	TRUE	0.724615	0.68316
6052744	P14	sc1A	TRUE	0.742278	0.750825
6052744	P14	sc1B	TRUE	0.333333	0.6
6052744	P14	sc1C	TRUE	0.556688	0.617305
6052744	P14	sc2B	TRUE	0	0.418815
6052744	P14	sc3A	TRUE	NA	NA
6052744	P14	sc3B	TRUE	0	0.771694
6052744	P14	sc2A	TRUE	0.175032	0.338825
6052744	P15	sc1A	TRUE	0.935845	0.934823
6052744	P15	sc1B	TRUE	1	1
6052744	P15	sc1C	TRUE	0.197328	0.669323
6052744	P15	sc2B	TRUE	0.0593375	0.290448
6052744	P15	sc3A	TRUE	NA	NA
6052744	P15	sc3B	TRUE	0.622459	0.823794
6052744	P15	sc2A	TRUE	0.23629	0.290238
6052744	P16	sc1A	TRUE	0.870283	0.887613
6052744	P16	sc1B	TRUE	1	1
6052744	P16	sc1C	TRUE	0.220253	0.680376
6052744	P16	sc2B	TRUE	0.0616503	0.332545
6052744	P16	sc3A	TRUE	NA	NA
6052744	P16	sc3B	TRUE	0.568993	0.864141
6052744	P16	sc2A	TRUE	0.399036	0.44985
6052744	P17	sc1A	TRUE	0.880594	0.895219
6052744	P17	sc1B	TRUE	0.75	0.8
6052744	P17	sc1C	TRUE	0.566209	0.840354
6052744	P17	sc2B	TRUE	0.0912644	0.266465
6052744	P17	sc3A	TRUE	NA	NA
6052744	P17	sc3B	TRUE	0.58727	0.795309
6052744	P17	sc2A	TRUE	0.26028	0.255773
6052744	P18	sc1A	TRUE	0.40167	0.622155
6052744	P18	sc1B	TRUE	0.666667	0.75
6052744	P18	sc1C	TRUE	0.111435	0.773384
6052744	P18	sc2B	TRUE	0.205563	0.327188
6052744	P18	sc3A	TRUE	NA	NA
6052744	P18	sc3B	TRUE	0.312893	0.69391
6052744	P18	sc2A	TRUE	0.518114	0.400712
6052744	P19	sc1A	TRUE	0.490264	0.510654
6052744	P19	sc1B	TRUE	1	1
6052744	P19	sc1C	TRUE	0.0589968	0.540766
6052744	P19	sc2B	TRUE	0.852267	0.796491
6052744	P19	sc3A	TRUE	NA	NA
6052744	P19	sc3B	TRUE	1	0.975216
6052744	P19	sc2A	TRUE	0.970002	0.845715
6052744	P2	sc1A	TRUE	NA	NA
6052744	P2	sc1B	TRUE	NA	NA
6052744	P2	sc1C	TRUE	NA	NA
6052744	P2	sc3A	TRUE	NA	NA
6052744	P2	sc3B	TRUE	NA	NA
6052744	P20	sc1A	TRUE	0.372342	0.415345
6052744	P20	sc1B	TRUE	1	1
6052744	P20	sc1C	TRUE	0.352532	0.678978
6052744	P20	sc2B	TRUE	0.197974	0.362356
6052744	P20	sc3A	TRUE	NA	NA
6052744	P20	sc3B	TRUE	0.457329	0.786634
6052744	P20	sc2A	TRUE	0.414008	0.44452
6052744	P21	sc1A	TRUE	0.876065	0.891439
6052744	P21	sc1B	TRUE	1	1
6052744	P21	sc1C	TRUE	0.168393	0.627119
6052744	P21	sc2B	TRUE	0.0890015	0.327231
6052744	P21	sc3A	TRUE	NA	NA
6052744	P21	sc3B	TRUE	0	0.733925
6052744	P21	sc2A	TRUE	0.171943	0.242976
6052744	P22	sc1A	TRUE	1	0.993974
6052744	P22	sc1B	TRUE	0.666667	0.8
6052744	P22	sc1C	TRUE	0.62439	0.70904
6052744	P22	sc2B	TRUE	0	0.304744
6052744	P22	sc3A	TRUE	NA	NA
6052744	P22	sc3B	TRUE	0	0.723552
6052744	P22	sc2A	TRUE	0.0860494	0.248836
6052744	P23	sc1A	TRUE	0.483347	0.589576
6052744	P23	sc1B	TRUE	0.666667	0.8
6052744	P23	sc1C	TRUE	0	0.603622
6052744	P23	sc2B	TRUE	NA	NA
6052744	P23	sc3A	TRUE	0	0.819942
6052744	P23	sc3B	TRUE	0	0.831203
6052744	P23	sc2A	TRUE	0.451169	0.417088
6052744	P24	sc1A	TRUE	0.472956	0.671713
6052744	P24	sc1B	TRUE	0.333333	0.6
6052744	P24	sc1C	TRUE	NA	NA
6052744	P24	sc2B	TRUE	0.924332	0.507775
6052744	P24	sc3A	TRUE	NA	NA
6052744	P24	sc3B	TRUE	0.919669	0.889776
6052744	P24	sc2A	TRUE	1	0.508285
6052744	P25	sc1A	TRUE	0.838972	0.862417
6052744	P25	sc1B	TRUE	1	1
6052744	P25	sc1C	TRUE	0	0.691376
6052744	P25	sc2B	TRUE	0.370284	0.490084
6052744	P25	sc3A	TRUE	NA	NA
6052744	P25	sc3B	TRUE	0.452804	0.869793
6052744	P25	sc2A	TRUE	0.479959	0.466773
6052744	P3	sc1A	TRUE	0.460589	0.665073
6052744	P3	sc1B	TRUE	0.666667	0.8
6052744	P3	sc1C	TRUE	0.344552	0.793978
6052744	P3	sc2B	TRUE	0.302661	0.297527
6052744	P3	sc3A	TRUE	NA	NA
6052744	P3	sc3B	TRUE	0.672731	0.755418
6052744	P3	sc2A	TRUE	0.46639	0.298148
6052744	P4	sc1A	TRUE	0.387708	0.416691
6052744	P4	sc1B	TRUE	1	1
6052744	P4	sc1C	TRUE	0.248644	0.691375
6052744	P4	sc2B	TRUE	0.232811	0.358615
6052744	P4	sc3A	TRUE	NA	NA
6052744	P4	sc3B	TRUE	1	0.890134
6052744	P4	sc2A	TRUE	0.419569	0.379969
6052744	P5	sc1A	TRUE	0.876765	0.883707
6052744	P5	sc1B	TRUE	0.666667	0.666667
6052744	P5	sc1C	TRUE	0.132166	0.572445
6052744	P5	sc2B	TRUE	NA	NA
6052744	P5	sc3A	TRUE	NA	NA
6052744	P5	sc3B	TRUE	0.744888	0.939785
6052744	P5	sc2A	TRUE	0.800431	0.748508
6052744	P6	sc1A	TRUE	NA	NA
6052744	P6	sc1B	TRUE	NA	NA
6052744	P6	sc1C	TRUE	NA	NA
6052744	P6	sc2B	TRUE	NA	NA
6052744	P6	sc3A	TRUE	NA	NA
6052744	P6	sc3B	TRUE	NA	NA
6052744	P6	sc2A	TRUE	NA	NA
6052744	P7	sc1A	TRUE	NA	NA
6052744	P7	sc1B	TRUE	NA	NA
6052744	P7	sc1C	TRUE	NA	NA
6052744	P8	sc1A	TRUE	0.984455	0.98623
6052744	P8	sc1B	TRUE	0.666667	0.666667
6052744	P8	sc1C	TRUE	0.414833	0.665237
6052744	P8	sc3A	TRUE	0.164216	0.803914
6052744	P8	sc3B	TRUE	0	0.845223
6052744	P9	sc1A	TRUE	0.911947	0.915756
6052744	P9	sc1B	TRUE	0.75	0.75
6052744	P9	sc1C	TRUE	0.276629	0.595966
6052744	P9	sc2B	TRUE	0	0.373648
6052744	P9	sc3A	TRUE	NA	NA
6052744	P9	sc3B	TRUE	0	0.723846
6052744	P9	sc2A	TRUE	0.0559498	0.26235
6052744	S10	sc1A	TRUE	0.493485	0.645408
6052744	S10	sc1B	TRUE	0.5	0.666667
6052744	S10	sc1C	TRUE	0.38103	0.816651
6052744	S10	sc2B	TRUE	0.642527	0.247592
6052744	S10	sc3A	TRUE	0.612873	0.696828
6052744	S10	sc3B	TRUE	0.624449	0.717919
6052744	S10	sc2A	TRUE	0.840856	0.241423
6052744	S2	sc1A	TRUE	0.865227	0.881249
6052744	S2	sc1B	TRUE	0.666667	0.8
6052744	S2	sc1C	TRUE	0.412722	0.824662
6052744	S2	sc2B	TRUE	0.532871	0.257508
6052744	S2	sc3A	TRUE	0.0088085	0.567625
6052744	S2	sc3B	TRUE	0.746592	0.74974
6052744	S2	sc2A	TRUE	0.587078	0.231803
6052744	S3	sc1A	TRUE	NA	NA
6052744	S3	sc1B	TRUE	NA	NA
6052744	S3	sc1C	TRUE	NA	NA
6052744	S3	sc2B	TRUE	0.117716	0.225194
6052744	S3	sc3A	TRUE	NA	NA
6052744	S3	sc3B	TRUE	NA	NA
6052744	S3	sc2A	TRUE	NA	NA
6052744	S4	sc1A	TRUE	0.371386	0.440258
6052744	S4	sc1B	TRUE	1	1
6052744	S4	sc1C	TRUE	0.742045	0.860725
6052744	S4	sc2B	TRUE	0.689792	0.38203
6052744	S4	sc3A	TRUE	NA	NA
6052744	S4	sc3B	TRUE	0.289461	0.462952
6052744	S4	sc2A	TRUE	0.700102	0.375768
6052744	S5	sc1A	TRUE	0.0830322	0.448325
6052744	S5	sc1B	TRUE	0.8	0.666667
6052744	S5	sc1C	TRUE	0.738854	0.863662
6052744	S5	sc2B	TRUE	0.753698	0.222516
6052744	S5	sc3A	TRUE	NA	NA
6052744	S5	sc3B	TRUE	1	0.58914
6052744	S5	sc2A	TRUE	0.644279	0.198573
6052744	S6	sc1A	TRUE	0.809561	0.865584
6052744	S6	sc1B	TRUE	0.666667	0.8
6052744	S6	sc1C	TRUE	0.404243	0.817967
6052744	S6	sc2B	TRUE	0.352289	0.265
6052744	S6	sc3A	TRUE	NA	NA
6052744	S6	sc3B	TRUE	0.498896	0.713665
6052744	S6	sc2A	TRUE	0.46539	0.253648
6052744	S7	sc1A	TRUE	0.786751	0.848366
6052744	S7	sc1B	TRUE	0.666667	0.8
6052744	S7	sc1C	TRUE	0.506038	0.771056
6052744	S7	sc2B	TRUE	0.255249	0.37878
6052744	S7	sc3A	TRUE	NA	NA
6052744	S7	sc3B	TRUE	0.295216	0.732356
6052744	S7	sc2A	TRUE	0.519552	0.425407
6052744	S8	sc1A	TRUE	0.731002	0.8107
6052744	S8	sc1B	TRUE	0.8	0.8
6052744	S8	sc1C	TRUE	0.495102	0.757244
6052744	S8	sc2B	TRUE	NA	NA
6052744	S8	sc3A	TRUE	NA	NA
6052744	S8	sc3B	TRUE	0.188127	0.730822
6052744	S8	sc2A	TRUE	0.606755	0.339202
6052744	S9	sc1A	TRUE	0.527651	0.667263
6052744	S9	sc1B	TRUE	0.5	0.666667
6052744	S9	sc1C	TRUE	0.450995	0.819245
6052744	S9	sc2B	TRUE	NA	NA
6052744	S9	sc3A	TRUE	NA	NA
6052744	S9	sc3B	TRUE	0.503548	0.705291
6052744	S9	sc2A	TRUE	0.450841	0.251391
6052744	T0	sc1A	TRUE	0.436441	0.684317
6052744	T0	sc1B	TRUE	0.666667	0.8
6052744	T0	sc1C	TRUE	0.155364	0.810051
6052744	T0	sc2B	TRUE	0.592218	0.264468
6052744	T0	sc3A	TRUE	NA	NA
6052744	T0	sc3B	TRUE	0.752333	0.722229
6052744	T0	sc2A	TRUE	0.822734	0.235892
6052744	T1	sc1A	TRUE	1	0.999288
6052744	T1	sc1B	TRUE	0.666667	0.666667
6052744	T1	sc1C	TRUE	0.0967375	0.652034
6052744	T1	sc2B	TRUE	0.272713	0.365046
6052744	T1	sc3A	TRUE	NA	NA
6052744	T1	sc3B	TRUE	NA	NA
6052744	T1	sc2A	TRUE	0.647963	0.433445
6052744	T10	sc1A	TRUE	0.564508	0.60997
6052744	T10	sc1B	TRUE	1	1
6052744	T10	sc1C	TRUE	0	0.686892
6052744	T10	sc2B	TRUE	0.213502	0.318521
6052744	T10	sc3A	TRUE	NA	NA
6052744	T10	sc3B	TRUE	0.487616	0.74114
6052744	T10	sc2A	TRUE	0.366582	0.290593
6052744	T11	sc1A	TRUE	0.963636	0.961261
6052744	T11	sc1B	TRUE	1	1
6052744	T11	sc1C	TRUE	0.0985436	0.5428
6052744	T11	sc2B	TRUE	0.328951	0.270329
6052744	T11	sc3A	TRUE	NA	NA
6052744	T11	sc3B	TRUE	0	0.691705
6052744	T11	sc2A	TRUE	0.270082	0.207098
6052744	T12	sc1A	TRUE	0.464629	0.528576
6052744	T12	sc1B	TRUE	1	1
6052744	T12	sc1C	TRUE	0.0923875	0.680997
6052744	T12	sc2B	TRUE	0.761974	0.64412
6052744	T12	sc3A	TRUE	NA	NA
6052744	T12	sc3B	TRUE	0.762793	0.894491
6052744	T12	sc2A	TRUE	0.783705	0.603213
6052744	T13	sc1A	TRUE	0.487182	0.57233
6052744	T13	sc1B	TRUE	1	1
6052744	T13	sc1C	TRUE	0	0.649954
6052744	T13	sc2B	TRUE	0.173199	0.355573
6052744	T13	sc3A	TRUE	0	0.728725
6052744	T13	sc3B	TRUE	0.271196	0.830183
6052744	T13	sc2A	TRUE	0.317815	0.29811
6052744	T14	sc1A	TRUE	0.439695	0.518103
6052744	T14	sc1B	TRUE	1	1
6052744	T14	sc1C	TRUE	0.266006	0.686162
6052744	T14	sc2B	TRUE	0.281719	0.33587
6052744	T14	sc3A	TRUE	NA	NA
6052744	T14	sc3B	TRUE	0.761725	0.811371
6052744	T14	sc2A	TRUE	0.653208	0.342791
6052744	T15	sc1A	TRUE	0.491788	0.598991
6052744	T15	sc1B	TRUE	0.666667	0.8
6052744	T15	sc1C	TRUE	0.185611	0.767602
6052744	T15	sc2B	TRUE	0.384425	0.396975
6052744	T15	sc3A	TRUE	NA	NA
6052744	T15	sc3B	TRUE	0.549323	0.716113
6052744	T15	sc2A	TRUE	0.79719	0.52805
6052744	T16	sc1A	TRUE	0.568085	0.718806
6052744	T16	sc1B	TRUE	0.5	0.75
6052744	T16	sc1C	TRUE	0.0688596	0.650385
6052744	T16	sc2B	TRUE	0.385687	0.560409
6052744	T16	sc3A	TRUE	NA	NA
6052744	T16	sc3B	TRUE	0.543784	0.877367
6052744	T16	sc2A	TRUE	0.707618	0.614491
6052744	T2.128X	sc1A	TRUE	0.449553	0.696979
6052744	T2.128X	sc1B	TRUE	1	1
6052744	T2.128X	sc1C	TRUE	0.6036	0.773756
6052744	T2.128X	sc2B	TRUE	0.64484	0.357075
6052744	T2.128X	sc3A	TRUE	NA	NA
6052744	T2.128X	sc3B	TRUE	0.83537	0.805232
6052744	T2.128X	sc2A	TRUE	0.653665	0.321088
6052744	T2.16X	sc1A	TRUE	NA	NA
6052744	T2.16X	sc1B	TRUE	NA	NA
6052744	T2.16X	sc1C	TRUE	NA	NA
6052744	T2.16X	sc2B	TRUE	NA	NA
6052744	T2.16X	sc3A	TRUE	NA	NA
6052744	T2.16X	sc3B	TRUE	NA	NA
6052744	T2.16X	sc2A	TRUE	NA	NA
6052744	T2.32X	sc1A	TRUE	0.54352	0.748604
6052744	T2.32X	sc1B	TRUE	0.75	0.75
6052744	T2.32X	sc1C	TRUE	0.694828	0.820717
6052744	T2.32X	sc2B	TRUE	0.481916	0.272817
6052744	T2.32X	sc3A	TRUE	NA	NA
6052744	T2.32X	sc3B	TRUE	0.774903	0.783686
6052744	T2.32X	sc2A	TRUE	0.470734	0.237834
6052744	T2.64X	sc1A	TRUE	0.686076	0.826923
6052744	T2.64X	sc1B	TRUE	1	1
6052744	T2.64X	sc1C	TRUE	0.642484	0.793772
6052744	T2.64X	sc2B	TRUE	0.536155	0.300867
6052744	T2.64X	sc3A	TRUE	NA	NA
6052744	T2.64X	sc3B	TRUE	0.811455	0.79671
6052744	T2.64X	sc2A	TRUE	0.556688	0.276952
6052744	T2.8X	sc1A	TRUE	NA	NA
6052744	T2.8X	sc1B	TRUE	NA	NA
6052744	T2.8X	sc1C	TRUE	NA	NA
6052744	T2.8X	sc2B	TRUE	NA	NA
6052744	T2.8X	sc3A	TRUE	NA	NA
6052744	T2.8X	sc3B	TRUE	NA	NA
6052744	T2.8X	sc2A	TRUE	NA	NA
6052744	T3.128X	sc1A	TRUE	NA	NA
6052744	T3.128X	sc1B	TRUE	NA	NA
6052744	T3.128X	sc1C	TRUE	NA	NA
6052744	T3.128X	sc2B	TRUE	NA	NA
6052744	T3.128X	sc3A	TRUE	NA	NA
6052744	T3.128X	sc3B	TRUE	NA	NA
6052744	T3.128X	sc2A	TRUE	NA	NA
6052744	T3.16X	sc1A	TRUE	0.829926	0.897873
6052744	T3.16X	sc1B	TRUE	1	1
6052744	T3.16X	sc1C	TRUE	0.843318	0.88957
6052744	T3.16X	sc2B	TRUE	0.443052	0.278221
6052744	T3.16X	sc3A	TRUE	NA	NA
6052744	T3.16X	sc3B	TRUE	0.644156	0.72713
6052744	T3.16X	sc2A	TRUE	0.457383	0.246017
6052744	T3.32X	sc1A	TRUE	NA	NA
6052744	T3.32X	sc1B	TRUE	NA	NA
6052744	T3.32X	sc1C	TRUE	NA	NA
6052744	T3.32X	sc2B	TRUE	NA	NA
6052744	T3.32X	sc3A	TRUE	NA	NA
6052744	T3.32X	sc3B	TRUE	NA	NA
6052744	T3.32X	sc2A	TRUE	NA	NA
6052744	T3.64X	sc1A	TRUE	0.483413	0.689999
6052744	T3.64X	sc1B	TRUE	1	1
6052744	T3.64X	sc1C	TRUE	0.716639	0.816994
6052744	T3.64X	sc2B	TRUE	NA	NA
6052744	T3.64X	sc3A	TRUE	NA	NA
6052744	T3.64X	sc3B	TRUE	NA	NA
6052744	T3.64X	sc2A	TRUE	0.543731	0.286657
6052744	T3.8X	sc1A	TRUE	NA	NA
6052744	T3.8X	sc1B	TRUE	NA	NA
6052744	T3.8X	sc1C	TRUE	NA	NA
6052744	T3.8X	sc2B	TRUE	NA	NA
6052744	T3.8X	sc3A	TRUE	NA	NA
6052744	T3.8X	sc3B	TRUE	NA	NA
6052744	T3.8X	sc2A	TRUE	NA	NA
6052744	T4.128X	sc1A	TRUE	0.488412	0.518608
6052744	T4.128X	sc1B	TRUE	1	1
6052744	T4.128X	sc1C	TRUE	0.388627	0.627877
6052744	T4.128X	sc2B	TRUE	0.553313	0.340473
6052744	T4.128X	sc3A	TRUE	NA	NA
6052744	T4.128X	sc3B	TRUE	0.738105	0.754065
6052744	T4.128X	sc2A	TRUE	0.587179	0.35645
6052744	T4.16X	sc1A	TRUE	NA	NA
6052744	T4.16X	sc1B	TRUE	NA	NA
6052744	T4.16X	sc1C	TRUE	NA	NA
6052744	T4.16X	sc2B	TRUE	NA	NA
6052744	T4.16X	sc3A	TRUE	NA	NA
6052744	T4.16X	sc3B	TRUE	NA	NA
6052744	T4.16X	sc2A	TRUE	NA	NA
6052744	T4.32X	sc1A	TRUE	0.959007	0.960485
6052744	T4.32X	sc1B	TRUE	1	1
6052744	T4.32X	sc1C	TRUE	0.335426	0.599589
6052744	T4.32X	sc2B	TRUE	0.583354	0.352204
6052744	T4.32X	sc3A	TRUE	NA	NA
6052744	T4.32X	sc3B	TRUE	0.546657	0.705174
6052744	T4.32X	sc2A	TRUE	0.442104	0.299127
6052744	T4.64X	sc1A	TRUE	0.916213	0.920303
6052744	T4.64X	sc1B	TRUE	1	1
6052744	T4.64X	sc1C	TRUE	0.409872	0.639173
6052744	T4.64X	sc2B	TRUE	0.707087	0.400523
6052744	T4.64X	sc3A	TRUE	NA	NA
6052744	T4.64X	sc3B	TRUE	0.804907	0.771124
6052744	T4.64X	sc2A	TRUE	0.735759	0.415158
6052744	T4.8X	sc1A	TRUE	NA	NA
6052744	T4.8X	sc1B	TRUE	NA	NA
6052744	T4.8X	sc1C	TRUE	NA	NA
6052744	T4.8X	sc2B	TRUE	NA	NA
6052744	T4.8X	sc3A	TRUE	NA	NA
6052744	T4.8X	sc3B	TRUE	NA	NA
6052744	T4.8X	sc2A	TRUE	NA	NA
6052744	T5.128X	sc1A	TRUE	0.79966	0.859267
6052744	T5.128X	sc1B	TRUE	0.666667	0.8
6052744	T5.128X	sc1C	TRUE	0.779097	0.820587
6052744	T5.128X	sc2B	TRUE	0.65744	0.266909
6052744	T5.128X	sc3A	TRUE	NA	NA
6052744	T5.128X	sc3B	TRUE	0.594944	0.71882
6052744	T5.128X	sc2A	TRUE	0.604876	0.255421
6052744	T5.16X	sc1A	TRUE	0.814243	0.869466
6052744	T5.16X	sc1B	TRUE	0.666667	0.8
6052744	T5.16X	sc1C	TRUE	0.781369	0.821852
6052744	T5.16X	sc2B	TRUE	0.63175	0.258136
6052744	T5.16X	sc3A	TRUE	NA	NA
6052744	T5.16X	sc3B	TRUE	0.614657	0.725649
6052744	T5.16X	sc2A	TRUE	0.51765	0.224705
6052744	T5.32X	sc1A	TRUE	0.627816	0.739083
6052744	T5.32X	sc1B	TRUE	0.666667	0.8
6052744	T5.32X	sc1C	TRUE	0.768653	0.814774
6052744	T5.32X	sc2B	TRUE	0.685882	0.276621
6052744	T5.32X	sc3A	TRUE	NA	NA
6052744	T5.32X	sc3B	TRUE	0.703594	0.756455
6052744	T5.32X	sc2A	TRUE	0.558517	0.239096
6052744	T5.64X	sc1A	TRUE	0.620736	0.734131
6052744	T5.64X	sc1B	TRUE	0.666667	0.8
6052744	T5.64X	sc1C	TRUE	0.774262	0.817896
6052744	T5.64X	sc2B	TRUE	0.666464	0.269991
6052744	T5.64X	sc3A	TRUE	NA	NA
6052744	T5.64X	sc3B	TRUE	NA	NA
6052744	T5.64X	sc2A	TRUE	0.560274	0.239714
6052744	T5.8X	sc1A	TRUE	NA	NA
6052744	T5.8X	sc1B	TRUE	NA	NA
6052744	T5.8X	sc1C	TRUE	NA	NA
6052744	T5.8X	sc2B	TRUE	NA	NA
6052744	T5.8X	sc3A	TRUE	NA	NA
6052744	T5.8X	sc3B	TRUE	NA	NA
6052744	T5.8X	sc2A	TRUE	NA	NA
6052744	T6.128X	sc1A	TRUE	0.830234	0.860792
6052744	T6.128X	sc1B	TRUE	1	1
6052744	T6.128X	sc1C	TRUE	0.33427	0.638807
6052744	T6.128X	sc2B	TRUE	0.514838	0.560445
6052744	T6.128X	sc3A	TRUE	NA	NA
6052744	T6.128X	sc3B	TRUE	NA	NA
6052744	T6.128X	sc2A	TRUE	0.532203	0.529105
6052744	T6.16X	sc1A	TRUE	NA	NA
6052744	T6.16X	sc1B	TRUE	NA	NA
6052744	T6.16X	sc1C	TRUE	NA	NA
6052744	T6.16X	sc2B	TRUE	NA	NA
6052744	T6.16X	sc3A	TRUE	NA	NA
6052744	T6.16X	sc3B	TRUE	NA	NA
6052744	T6.16X	sc2A	TRUE	NA	NA
6052744	T6.32X	sc1A	TRUE	0.901031	0.918845
6052744	T6.32X	sc1B	TRUE	0.75	0.75
6052744	T6.32X	sc1C	TRUE	0.358329	0.651149
6052744	T6.32X	sc2B	TRUE	0.268015	0.390131
6052744	T6.32X	sc3A	TRUE	0.6355	0.846653
6052744	T6.32X	sc3B	TRUE	NA	NA
6052744	T6.32X	sc2A	TRUE	0.350601	0.393324
6052744	T6.64X	sc1A	TRUE	0.960999	0.968019
6052744	T6.64X	sc1B	TRUE	1	1
6052744	T6.64X	sc1C	TRUE	0.329457	0.636337
6052744	T6.64X	sc2B	TRUE	0.289111	0.404688
6052744	T6.64X	sc3A	TRUE	NA	NA
6052744	T6.64X	sc3B	TRUE	NA	NA
6052744	T6.64X	sc2A	TRUE	0.322768	0.372514
6052744	T6.8X	sc1A	TRUE	NA	NA
6052744	T6.8X	sc1B	TRUE	NA	NA
6052744	T6.8X	sc1C	TRUE	NA	NA
6052744	T6.8X	sc2B	TRUE	NA	NA
6052744	T6.8X	sc3A	TRUE	NA	NA
6052744	T6.8X	sc3B	TRUE	NA	NA
6052744	T6.8X	sc2A	TRUE	NA	NA
6052744	T7	sc1A	TRUE	0.777464	0.873687
6052744	T7	sc1B	TRUE	0.5	0.666667
6052744	T7	sc1C	TRUE	0.563755	0.779284
6052744	T7	sc2B	TRUE	0.61183	0.361758
6052744	T7	sc3A	TRUE	NA	NA
6052744	T7	sc3B	TRUE	0.607692	0.787837
6052744	T7	sc2A	TRUE	0.505003	0.29306
6052744	T8	sc1A	TRUE	0.957557	0.96998
6052744	T8	sc1B	TRUE	1	1
6052744	T8	sc1C	TRUE	0.225319	0.771085
6052744	T8	sc2B	TRUE	0.519182	0.609364
6052744	T8	sc3A	TRUE	NA	NA
6052744	T8	sc3B	TRUE	0.0910505	0.866148
6052744	T8	sc2A	TRUE	0.566593	0.537434
6052744	T9	sc1A	TRUE	0.640468	0.669014
6052744	T9	sc1B	TRUE	0.333333	0.333333
6052744	T9	sc1C	TRUE	0.173766	0.531277
6052744	T9	sc2B	TRUE	0	0.383548
6052744	T9	sc3A	TRUE	NA	NA
6052744	T9	sc3B	TRUE	0	0.74192
6052744	T9	sc2A	TRUE	0	0.271943
6087270	P1	sc1A	TRUE	NA	NA
6087270	P1	sc1B	TRUE	0.666667	0.666667
6087270	P1	sc1C	TRUE	0.555771	0.80642
6087270	P1	sc2A	TRUE	0.318026	0.24475
6087270	P10	sc1A	TRUE	NA	NA
6087270	P10	sc1B	TRUE	0	0.333333
6087270	P10	sc1C	TRUE	0	0.30449
6087270	P10	sc2A	TRUE	0.276627	0.228164
6087270	P11	sc1A	TRUE	NA	NA
6087270	P11	sc1B	TRUE	0	0
6087270	P11	sc1C	TRUE	NA	NA
6087270	P11	sc2A	TRUE	0	0.123462
6087270	P12	sc1A	TRUE	NA	NA
6087270	P12	sc1B	TRUE	0	0.4
6087270	P12	sc1C	TRUE	0	0.304667
6087270	P12	sc2A	TRUE	0.132347	0.257849
6087270	P13	sc1A	TRUE	NA	NA
6087270	P13	sc1B	TRUE	0.8	0.8
6087270	P13	sc1C	TRUE	0	0.526411
6087270	P13	sc2A	TRUE	0.417012	0.466373
6087270	P14	sc1A	TRUE	NA	NA
6087270	P14	sc1B	TRUE	0	0.4
6087270	P14	sc1C	TRUE	0	0.16229
6087270	P14	sc2A	TRUE	0.176881	0.34012
6087270	P15	sc1A	TRUE	0.753738	0.76459
6087270	P15	sc1B	TRUE	0.5	0.5
6087270	P15	sc1C	TRUE	0.075004	0.642782
6087270	P15	sc2A	TRUE	0.536053	0.516809
6087270	P16	sc1A	TRUE	NA	NA
6087270	P16	sc1B	TRUE	0.75	0.75
6087270	P16	sc1C	TRUE	0.119561	0.643939
6087270	P16	sc2A	TRUE	0.512132	0.514603
6087270	P17	sc1A	TRUE	NA	NA
6087270	P17	sc1B	TRUE	0.25	0.4
6087270	P17	sc1C	TRUE	0.00858964	0.659994
6087270	P17	sc2A	TRUE	0.25558	0.253567
6087270	P18	sc1A	TRUE	0.440831	0.646739
6087270	P18	sc1B	TRUE	0.333333	0.5
6087270	P18	sc1C	TRUE	0	0.747094
6087270	P18	sc2A	TRUE	0.479274	0.382096
6087270	P19	sc1A	TRUE	0.490348	0.510734
6087270	P19	sc1B	TRUE	1	1
6087270	P19	sc1C	TRUE	0	0.523353
6087270	P19	sc2A	TRUE	0.976475	0.850727
6087270	P2	sc1A	TRUE	NA	NA
6087270	P2	sc1B	TRUE	0	0.333333
6087270	P2	sc1C	TRUE	NA	NA
6087270	P20	sc1A	TRUE	0.446938	0.484532
6087270	P20	sc1B	TRUE	0.5	0.5
6087270	P20	sc1C	TRUE	0.177005	0.629195
6087270	P20	sc2A	TRUE	0.553179	0.534377
6087270	P21	sc1A	TRUE	NA	NA
6087270	P21	sc1B	TRUE	1	1
6087270	P21	sc1C	TRUE	0.156486	0.622343
6087270	P21	sc2A	TRUE	0.306246	0.322429
6087270	P22	sc1A	TRUE	NA	NA
6087270	P22	sc1B	TRUE	0.666667	0.8
6087270	P22	sc1C	TRUE	0.306807	0.50395
6087270	P22	sc2A	TRUE	0.0836144	0.247349
6087270	P23	sc1A	TRUE	0.967454	0.969749
6087270	P23	sc1B	TRUE	0.666667	0.8
6087270	P23	sc1C	TRUE	0.0193083	0.610717
6087270	P23	sc2A	TRUE	0.164625	0.245758
6087270	P24	sc1A	TRUE	0.497836	0.687059
6087270	P24	sc1B	TRUE	0	0.4
6087270	P24	sc1C	TRUE	0	0.741118
6087270	P24	sc2A	TRUE	0.946703	0.489346
6087270	P25	sc1A	TRUE	0.837407	0.861089
6087270	P25	sc1B	TRUE	1	1
6087270	P25	sc1C	TRUE	0.0467406	0.704635
6087270	P25	sc2A	TRUE	0.39035	0.404681
6087270	P3	sc1A	TRUE	0.310927	0.572443
6087270	P3	sc1B	TRUE	0	0.4
6087270	P3	sc1C	TRUE	0.313418	0.787606
6087270	P3	sc2A	TRUE	0.258893	0.231264
6087270	P4	sc1A	TRUE	0.501554	0.521429
6087270	P4	sc1B	TRUE	1	1
6087270	P4	sc1C	TRUE	0.176446	0.67183
6087270	P4	sc2A	TRUE	0.986111	0.774493
6087270	P5	sc1A	TRUE	NA	NA
6087270	P5	sc1B	TRUE	1	1
6087270	P5	sc1C	TRUE	0	0.512274
6087270	P5	sc2A	TRUE	0.798691	0.747339
6087270	P6	sc1A	TRUE	NA	NA
6087270	P6	sc1B	TRUE	0.5	0.6
6087270	P6	sc1C	TRUE	0	0.659299
6087270	P6	sc2A	TRUE	0	0.179672
6087270	P7	sc1A	TRUE	NA	NA
6087270	P7	sc1B	TRUE	NA	NA
6087270	P7	sc1C	TRUE	NA	NA
6087270	P8	sc1A	TRUE	NA	NA
6087270	P8	sc1B	TRUE	0.666667	0.666667
6087270	P8	sc1C	TRUE	0.228622	0.5719
6087270	P9	sc1A	TRUE	NA	NA
6087270	P9	sc1B	TRUE	0.75	0.75
6087270	P9	sc1C	TRUE	0.239248	0.577142
6087270	P9	sc2A	TRUE	0.225512	0.370195
6087270	S10	sc1A	TRUE	0.956647	0.969592
6087270	S10	sc1B	TRUE	0.5	0.666667
6087270	S10	sc1C	TRUE	0.452697	0.832199
6087270	S10	sc2A	TRUE	0.488804	0.170222
6087270	S2	sc1A	TRUE	0.70311	0.772341
6087270	S2	sc1B	TRUE	0	0.4
6087270	S2	sc1C	TRUE	0	0.732107
6087270	S2	sc2A	TRUE	0.791197	0.262617
6087270	S3	sc1A	TRUE	0.892391	0.895199
6087270	S3	sc1B	TRUE	0	0.4
6087270	S3	sc1C	TRUE	0.311149	0.820644
6087270	S3	sc2A	TRUE	0.115996	0.157903
6087270	S4	sc1A	TRUE	0.425483	0.483994
6087270	S4	sc1B	TRUE	1	1
6087270	S4	sc1C	TRUE	0.74082	0.860373
6087270	S4	sc2A	TRUE	0.659136	0.360593
6087270	S5	sc1A	TRUE	0.277896	0.561502
6087270	S5	sc1B	TRUE	0.8	0.666667
6087270	S5	sc1C	TRUE	0.756103	0.870101
6087270	S5	sc2A	TRUE	0	0.13907
6087270	S6	sc1A	TRUE	0.95537	0.96745
6087270	S6	sc1B	TRUE	0	0.4
6087270	S6	sc1C	TRUE	0.505243	0.841228
6087270	S6	sc2A	TRUE	0.240726	0.195844
6087270	S7	sc1A	TRUE	0.584053	0.707085
[truncated: 9,781 more rows]

## Sheet: SMCHet-SupplementaryTable2-Tumo
Tumour	N Subclones	Min CCF	Purity	N SNVs	Subclonal SNVs	CF SNVs	Ploidy	WGD	Depth	Tumour type	PGA	Subclonal PGA	FPR	FNR	Sensitivity	Specificity	Peak overlap	NRPCC	Tree depth	Shannon's H	Branching	Total SVs	Total clonal SVs	Total subclonal SVs	CF SVs	Clonal INV	Clonal DUP	Clonal DEL	Clonal TRN	Subclonal INV	Subclonal DUP	Subclonal DEL	Subclonal TRN	Total indels	Total clonal indels	Total subclonal indels	CF indels	Source
P1	5	0.060005	0.9	2661	1789	0.327696	1.43451	FALSE	118.93	PAEN	0.564015	0.0732368	0.1832	0.148	0.8466	0.8168	0.136995	71.7857	4	1.40023	TRUE	15	4	11	0.733333	0	3	1	0	1	4	1	5	17	2	15	0.882353	PCAWG
P10	5	0.079995	0.95	7800	3667	0.529872	1.73004	FALSE	88.82	CLLE	0.692682	0.415096	0.0515	0.0487	0.9512	0.9485	0.21188	48.3952	4	1.30386	TRUE	159	49	110	0.691824	14	7	10	18	22	31	31	26	54	16	38	0.703704	PCAWG
P11	4	0.240022	0.7	44805	8865	0.802143	2.7183	TRUE	80.74	HNSC	0.683521	0.0845986	0.0094	0.0569	0.9457	0.9906	0.0995718	22.5818	4	1.34915	FALSE	165	165	0	0	50	42	35	38	0	0	0	0	47	41	6	0.12766	PCAWG
P12	4	0.160024	0.94	1764	395	0.776077	1.66189	FALSE	86.71	KICH	0.387991	0.00956298	0.1888	0.0397	0.9533	0.8112	0.0637809	48.4535	4	1.18997	FALSE	161	86	75	0.465839	28	15	21	22	17	18	27	13	24	16	8	0.333333	PCAWG
P13	4	0.090004	0.89	6243	387	0.938011	2.02443	FALSE	123.4	LIHC	0.117344	0.0903138	0.0835	0.0311	0.9672	0.9165	0.0246397	54.3226	3	1.14213	TRUE	316	194	122	0.386076	62	36	48	48	29	25	39	29	49	46	3	0.0612245	PCAWG
P14	4	0.100008	0.95	16881	206	0.987797	1.67614	FALSE	168.39	MELA	0.319393	0.00801499	0.0428	0.0271	0.9725	0.9572	0.00344505	94.5264	4	1.2969	FALSE	35	34	1	0.0285714	8	4	6	16	0	0	0	1	29	24	5	0.172414	PCAWG
P15	3	0.170003	0.94	1231	657	0.466288	1.62123	FALSE	164.03	KICH	0.350266	0.0332914	0.3521	0.0303	0.9554	0.6479	0.0207357	93.7907	3	1.02482	FALSE	7	3	4	0.571429	0	0	1	2	2	0	1	1	10	6	4	0.4	PCAWG
P16	3	0.189975	0.85	8021	2644	0.670365	1.80892	FALSE	125.28	PACA	0.15946	0.0332031	0.0667	0.0514	0.9478	0.9333	0.0447946	57.9502	2	1.00761	TRUE	363	193	170	0.46832	50	46	41	56	43	42	36	49	108	65	43	0.398148	PCAWG
P17	4	0.169998	0.87	4235	2370	0.440378	1.37452	FALSE	77.83	PAEN	0.667556	0.0778952	0.0778	0.0816	0.9187	0.9222	0.136728	46.511	3	1.23882	TRUE	12	6	6	0.5	1	1	2	2	1	1	2	2	15	10	5	0.333333	PCAWG
P18	3	0.129969	0.63	3657	2292	0.373257	1.91494	FALSE	194.73	PRAD	0.0862873	0	0.1842	0.0667	0.9244	0.8158	0.0950193	63.0288	2	0.800353	TRUE	154	74	80	0.519481	20	16	21	17	17	23	15	25	27	6	21	0.777778	PCAWG
P19	3	0.160002	0.96	1423	495	0.652143	2.00001	FALSE	199.83	THCA	4.34215739914919e-05	4.34215739914919e-05	0.3622	0.0286	0.9571	0.6378	0.0204886	95.918	3	1.02167	FALSE	0	0	0	NA	0	0	0	0	0	0	0	0	14	8	6	0.428571	PCAWG
P2	5	0.259979	0.88	123476	13029	0.894482	2.06025	FALSE	109.41	MELA	0.329607	0.0494834	0.0048	0.0408	0.9606	0.9952	NA	46.8972	5	1.48589	FALSE	24	20	4	0.166667	6	6	3	5	0	2	0	2	49	41	8	0.163265	PCAWG
P20	3	0.150009	0.93	1026	635	0.381092	1.96437	FALSE	196.66	THCA	0.049103	0.0286753	0.4384	0.0452	0.9255	0.5616	0.0178979	92.9876	2	0.982796	TRUE	0	0	0	NA	0	0	0	0	0	0	0	0	6	2	4	0.666667	PCAWG
P21	3	0.170022	0.87	9333	2212	0.762992	1.89657	FALSE	101.49	DLBC	0.268195	0.00106333	0.0481	0.0395	0.9602	0.9519	0.0709025	46.2279	3	1.04642	FALSE	198	132	66	0.333333	34	37	33	28	16	16	21	13	159	90	69	0.433962	PCAWG
P22	4	0.159978	0.91	5646	589	0.895678	2.99991	TRUE	91.13	SARC	0.35305	0.136586	0.0813	0.0447	0.9536	0.9187	0.032283	28.4985	3	1.25502	TRUE	271	258	13	0.0479705	73	72	48	65	4	3	4	2	34	32	2	0.0588235	PCAWG
P23	4	0.199949	0.79	7449	659	0.911532	1.99706	FALSE	111.51	GBM	0.148872	0.0468755	0.0619	0.0312	0.9679	0.9381	0.0349507	44.0976	3	1.05995	TRUE	228	209	19	0.0833333	50	61	48	50	3	2	7	7	32	27	5	0.15625	PCAWG
P24	4	0.170002	0.62	3434	1847	0.462143	1.91838	FALSE	194.53	PRAD	0.124199	0.0734136	0.1896	0.0591	0.932	0.8104	0.288952	61.8698	3	1.38045	TRUE	111	111	0	0	24	32	31	24	0	0	0	0	31	10	21	0.677419	PCAWG
P25	3	0.190031	0.85	11553	3001	0.740241	1.93148	FALSE	103.94	HNSC	0.425706	0.068464	0.0383	0.0592	0.942	0.9617	0.0505173	45.4994	3	0.961427	FALSE	409	240	169	0.413203	69	53	61	57	41	48	38	42	65	45	20	0.307692	PCAWG
P3	4	0.119992	0.62	956	707	0.26046	1.56329	FALSE	172.32	KICH	0.38832	0.00068141	0.4421	0.0405	0.9323	0.5579	0.197103	61.7834	3	1.2651	TRUE	212	186	26	0.122642	45	50	39	52	6	5	4	11	13	2	11	0.846154	PCAWG
P4	3	0.170011	0.94	1155	835	0.277056	2.00545	FALSE	171.26	CLLE	0.0331809	0.0331809	0.3884	0.0483	0.9268	0.6116	0.0317605	80.2865	3	1.02874	FALSE	12	6	6	0.5	0	3	0	3	1	1	3	1	6	2	4	0.666667	PCAWG
P5	2	0.380042	0.94	3709	957	0.741979	2.00708	FALSE	103.47	CLLE	0.102092	0.00270023	0.115	0.0341	0.9629	0.885	0.0223684	48.4695	2	0.674717	FALSE	198	157	41	0.207071	44	45	35	33	14	9	12	6	38	27	11	0.289474	PCAWG
P6	4	0.230005	0.71	31445	3412	0.891493	3.81768	TRUE	105.03	LUSC	0.390233	0.000672654	0.0154	0.0349	0.9657	0.9846	0.0689553	22.6622	4	1.28285	FALSE	100	95	5	0.05	20	26	27	22	1	1	3	0	88	85	3	0.0340909	PCAWG
P7	5	0.099989	0.73	143958	5865	0.959259	3.69287	TRUE	145.62	MELA	0.441441	0.30887	0.0056	0.0672	0.9367	0.9944	NA	32.8521	5	1.50657	FALSE	60	60	0	0	12	20	15	13	0	0	0	0	2083	2037	46	0.0220835	PCAWG
P8	2	0.249984	0.84	10027	578	0.942356	2.83972	TRUE	147.07	LIHC	0.911164	0.306885	0.0788	0.0362	0.9622	0.9212	0.00798327	45.6644	2	0.608817	FALSE	40	38	2	0.05	8	11	9	10	0	0	1	1	71	68	3	0.0422535	PCAWG
P9	3	0.19998	0.9	10393	1250	0.879727	1.9608	FALSE	103.27	DLBC	0.166085	0.000495868	0.043	0.0412	0.9588	0.957	0.0319421	47.3059	3	0.960859	FALSE	134	92	42	0.313433	27	24	19	22	8	19	7	8	102	82	20	0.196078	PCAWG
S10	5	0.099988	0.7	18408	12381	0.327412	1.8278	FALSE	106.7	SC	0.715554	0.460366	0.0298	0.1606	0.8579	0.9702	0.238804	39.7402	3	1.23258	TRUE	670	216	454	0.677612	62	52	45	57	123	115	112	104	79	64	15	0.189873	Nik Zainal 2012 PD4120 Breast
S2	4	0.229972	0.7	17357	11336	0.346892	1.80852	TRUE	103.31	SC	0.653117	0.397929	0.0273	0.0626	0.9395	0.9727	0.139091	38.7559	3	1.23706	TRUE	600	222	378	0.63	52	54	50	66	89	98	93	98	92	92	0	0	Nik Zainal 2012 PD4120 Breast
S3	4	0.24997	0.7	17232	11225	0.348596	1.79769	TRUE	102.02	SC	0.653117	0.397929	0.0284	0.0714	0.9315	0.9716	0.231671	38.428	3	1.2563	TRUE	600	222	378	0.63	54	65	55	48	105	98	92	83	92	92	0	0	Nik Zainal 2012 PD4120 Breast
S4	3	0.140004	0.68	11725	8200	0.30064	1.91517	TRUE	190.48	SC	0.397675	0.397611	0.064	0.0662	0.934	0.936	0.200008	66.6866	2	0.492039	TRUE	400	400	0	0	94	109	102	95	0	0	0	0	129	129	0	0	Nik Zainal 2012 PD4120 Breast
S5	5	0.100021	0.4001	23696	17735	0.251561	2.02974	TRUE	131.45	SC	0.715536	0.438455	0.0257	0.1212	0.8894	0.9743	0.320759	26.141	3	0.854398	TRUE	906	518	388	0.428256	122	151	122	123	93	90	100	105	92	92	0	0	Nik Zainal 2012 PD4120 Breast
S6	4	0.099988	0.7	15708	9687	0.383308	1.85835	TRUE	108.08	SC	0.653117	0.397924	0.0302	0.1744	0.8475	0.9698	0.211882	39.8013	3	0.935462	TRUE	600	222	378	0.63	57	59	49	57	100	75	113	90	92	92	0	0	Nik Zainal 2012 PD4120 Breast
S7	4	0.024997	0.7	11463	5431	0.526215	1.89587	TRUE	111.72	SC	0.288623	0.033435	0.0411	0.5333	0.6426	0.9589	0.1249	40.5811	3	0.926046	TRUE	600	222	378	0.63	45	59	63	55	100	86	95	97	92	92	0	0	Nik Zainal 2012 PD4120 Breast
S8	4	0.024997	0.7	10520	4539	0.568536	1.89587	FALSE	60	SC	0.288623	0.033435	0.0225	0.5737	0.6302	0.9775	0.191549	21.7943	3	0.926046	TRUE	600	222	378	0.63	53	46	65	58	103	86	91	98	92	92	0	0	Nik Zainal 2012 PD4120 Breast
T0	4	0.169988	0.56	2042	1553	0.239471	1.83151	FALSE	123.43	BRCA	0.292849	0.0507215	0.2096	0.0706	0.918	0.7904	0.262646	36.2716	3	1.09176	TRUE	115	31	84	0.730435	10	7	6	8	25	19	15	25	8	1	7	0.875	Yates 2015 PD9694 Breast
T1	5	0.080017	0.91	5667	1752	0.690842	3.60549	TRUE	114.7	PRAD	0.622403	0.182998	0.0875	0.2071	0.815	0.9125	0.208286	30.1581	3	1.21442	TRUE	140	127	13	0.0928571	29	37	24	37	4	0	2	7	78	54	24	0.307692	Gundem 2015 A32 Prostate
T10	3	0.199983	0.89	12388	7365	0.405473	2.156	FALSE	112.93	MM	0.607285	0.223728	0.0372	0.0759	0.9269	0.9628	0.0833024	46.9917	2	0.832949	TRUE	113	54	59	0.522124	11	12	19	12	21	15	13	10	144	76	68	0.472222	Bolli 2014 PD4292 Multiple Myeloma
T11	3	0.539998	0.94	3220	1430	0.555901	2.13645	FALSE	109.32	MM	0.36899	0.028371	0.1324	0.0259	0.971	0.8676	0.296053	48.2839	3	0.894944	FALSE	62	25	37	0.596774	4	7	9	5	16	6	6	9	26	16	10	0.384615	Bolli 2014 PD4283 Multiple Myeloma
T12	3	0.159984	0.88	5835	2702	0.536932	2.36998	FALSE	123.49	MM	0.452895	0.0838815	0.0839	0.0948	0.9062	0.9161	0.0497979	46.7287	2	1.03333	TRUE	55	32	23	0.418182	5	8	12	7	6	7	6	4	53	26	27	0.509434	Bolli 2014 PD4289 Multiple Myeloma
T13	3	0.200002	0.83	9349	2516	0.73088	2.12852	FALSE	115.69	PRAD	0.333279	0.0756417	0.0518	0.0513	0.9487	0.9482	0.0537781	45.5803	3	1.06668	FALSE	116	102	14	0.12069	25	33	22	22	3	4	5	2	104	88	16	0.153846	Gundem 2015 A10 Prostate
T14	3	0.320006	0.86	5920	3758	0.365203	1.93573	FALSE	132.95	PRAD	0.227618	0.17693	0.0937	0.0373	0.9605	0.9063	0.142712	58.7933	2	0.923419	TRUE	38	11	27	0.710526	2	5	3	1	11	4	4	8	45	9	36	0.8	Cooper 2015 c6 Prostate
T15	4	0.150032	0.78	2731	2319	0.15086	1.97725	FALSE	197.89	PRAD	0.077795	0.0777516	0.2288	0.0449	0.945	0.7712	0.099379	77.8679	3	1.16682	TRUE	24	0	24	1	0	0	0	0	6	5	6	7	9	1	8	0.888889	Cooper 2015 c7 Prostate
T16	3	0.210015	0.65	2975	433	0.854454	1.90053	FALSE	160.54	PRAD	0.175132	0.124346	0.2006	0.0283	0.9658	0.7994	0.0479839	53.9186	2	1.02581	TRUE	32	26	6	0.1875	8	9	4	5	1	0	2	3	41	16	25	0.609756	Cooper 2015 c8 Prostate
T2	3	0.170005	0.55	3896	1990	0.48922	1.85853	FALSE	191.91	PRAD	0.156131	0.0312086	0.167	0.0396	0.9547	0.833	0.122423	54.9116	2	0.887384	TRUE	87	42	45	0.517241	9	14	10	9	13	11	9	12	31	16	15	0.483871	Gundem 2015 A31 Prostate
T3	3	0.21	0.6	28877	16047	0.444298	1.78715	FALSE	137.68	LUSC	0.406892	0.229315	0.0214	0.0592	0.943	0.9786	0.0920688	44.1214	2	0.82372	TRUE	30	0	30	1	0	0	0	0	5	7	5	13	272	112	160	0.588235	de Bruin 2014 L002 Lung
T4	3	0.089958	0.94	1702	632	0.628672	1.91732	FALSE	176.29	CLLE	0.189827	0.121829	0.3019	0.1227	0.8505	0.6981	0.15088	86.2064	2	0.453883	TRUE	8	4	4	0.5	1	2	1	0	0	1	0	3	25	13	12	0.48	Shuh 2012 CLL003 CLL
T8	3	0.19998	0.66	7118	1156	0.837595	3.41341	TRUE	125.2	LUAD	0.915363	0.247637	0.0747	0.0609	0.9383	0.9253	0.0543322	28.1746	2	0.883247	TRUE	12	12	0	0	2	5	3	2	0	0	0	0	8	8	0	0	de Bruin 2014 L008 Lung
T9	2	0.549976	0.92	5322	580	0.891018	2.34806	FALSE	81.86	MM	0.29299	0.0779831	0.0585	0.0318	0.9674	0.9415	0.0576638	32.4588	2	0.673894	FALSE	86	60	26	0.302326	12	13	20	15	10	6	4	6	62	55	7	0.112903	Bolli 2014 PD4299 Multiple Myeloma
T2.128X	3	0.170005	0.55	3827	1926	0.496734	1.85858	FALSE	128	PRAD	0.156131	0.0312086	0.126182	0.0583169	0.941683	0.873818	0.0930464	36.6244	2	0.887384	TRUE	87	42	45	0.517241	9	14	10	9	13	11	9	12	31	16	15	0.483871	Gundem 2015 A31 Prostate
T2.16X	3	0.170005	0.55	1515	398	0.737294	1.85319	FALSE	16	PRAD	0.155955	0.0319901	0.00530565	0.627215	0.372785	0.994694	0.0619918	4.58511	2	0.887384	TRUE	87	42	45	0.517241	9	14	10	9	13	11	9	12	31	16	15	0.483871	Gundem 2015 A31 Prostate
T2.32X	3	0.170005	0.55	2859	1142	0.60056	1.86403	FALSE	32	PRAD	0.177864	0.0529282	0.0145329	0.296506	0.703494	0.985467	0.0761238	9.14184	2	0.887384	TRUE	87	42	45	0.517241	9	14	10	9	13	11	9	12	31	16	15	0.483871	Gundem 2015 A31 Prostate
T2.64X	3	0.170005	0.55	3532	1668	0.527746	1.85848	FALSE	64	PRAD	0.156131	0.0312086	0.0519031	0.130906	0.869094	0.948097	0.0879287	18.3127	2	0.887384	TRUE	87	42	45	0.517241	9	14	10	9	13	11	9	12	31	16	15	0.483871	Gundem 2015 A31 Prostate
T2.8X	3	0.170005	0.55	578	116	0.799308	1.85279	FALSE	8	PRAD	0.158926	0.0340438	0.000922722	0.857776	0.142224	0.999077	0.0539113	2.29282	2	0.887384	TRUE	87	42	45	0.517241	9	14	10	9	13	11	9	12	31	16	15	0.483871	Gundem 2015 A31 Prostate
T3.128X	3	0.21	0.6	28726	15910	0.446146	1.78718	FALSE	128	LUSC	0.406892	0.229315	0.11942	0.0596746	0.940325	0.88058	0.079521	41.0189	2	0.82372	TRUE	30	0	30	1	0	0	0	0	5	7	5	13	272	112	160	0.588235	de Bruin 2014 L002 Lung
T3.16X	3	0.21	0.6	11361	2831	0.750814	1.7842	FALSE	16	LUSC	0.40057	0.227055	0.00334821	0.628106	0.371894	0.996652	0.0668744	5.13226	2	0.82372	TRUE	30	0	30	1	0	0	0	0	5	7	5	13	272	112	160	0.588235	de Bruin 2014 L002 Lung
T3.32X	3	0.21	0.6	20093	8221	0.590853	1.79219	FALSE	32	LUSC	0.408715	0.231137	0.0158482	0.34227	0.65773	0.984152	0.0829041	10.2383	2	0.82372	TRUE	30	0	30	1	0	0	0	0	5	7	5	13	272	112	160	0.588235	de Bruin 2014 L002 Lung
T3.64X	3	0.21	0.6	25774	13111	0.491309	1.78719	FALSE	64	LUSC	0.406893	0.229315	0.0524554	0.156306	0.843694	0.947545	0.0828771	20.5094	2	0.82372	TRUE	30	0	30	1	0	0	0	0	5	7	5	13	272	112	160	0.588235	de Bruin 2014 L002 Lung
T3.8X	3	0.21	0.6	4778	825	0.827334	1.79036	FALSE	8	LUSC	0.404177	0.227584	0.00178571	0.843596	0.156404	0.998214	0.0552715	2.56107	2	0.82372	TRUE	30	0	30	1	0	0	0	0	5	7	5	13	272	112	160	0.588235	de Bruin 2014 L002 Lung
T4.128X	3	0.089958	0.94	1640	570	0.652439	1.9179	FALSE	128	CLLE	0.189855	0.113967	0.129092	0.181637	0.818363	0.870908	0.17151	62.5747	2	0.453883	TRUE	8	4	4	0.5	1	2	1	0	0	1	0	3	25	13	12	0.48	Shuh 2012 CLL003 CLL
T4.16X	3	0.089958	0.94	1324	361	0.727341	1.91712	FALSE	16	CLLE	0.0808942	0.00789722	0.00484094	0.339321	0.660679	0.995159	NA	7.82481	2	0.453883	TRUE	8	4	4	0.5	1	2	1	0	0	1	0	3	25	13	12	0.48	Shuh 2012 CLL003 CLL
T4.32X	3	0.089958	0.94	1492	433	0.709786	1.92148	FALSE	32	CLLE	0.195971	0.119796	0.0182112	0.255489	0.744511	0.981789	0.184247	15.6163	2	0.453883	TRUE	8	4	4	0.5	1	2	1	0	0	1	0	3	25	13	12	0.48	Shuh 2012 CLL003 CLL
T4.64X	3	0.089958	0.94	1550	485	0.687097	1.91791	FALSE	64	CLLE	0.18988	0.113689	0.0599355	0.226547	0.773453	0.940065	0.179933	31.2872	2	0.453883	TRUE	8	4	4	0.5	1	2	1	0	0	1	0	3	25	13	12	0.48	Shuh 2012 CLL003 CLL
T4.8X	3	0.089958	0.94	861	203	0.764228	1.91217	FALSE	8	CLLE	0.139198	0.0628861	0.00138313	0.570359	0.429641	0.998617	NA	3.92189	2	0.453883	TRUE	8	4	4	0.5	1	2	1	0	0	1	0	3	25	13	12	0.48	Shuh 2012 CLL003 CLL
T5.128X	4	0.099988	0.7	15657	9645	0.383982	1.85916	TRUE	108.07	BRCA	0.653119	0.397931	0.126548	0.157274	0.842726	0.873452	0.199606	39.7858	3	0.935462	TRUE	600	222	378	0.63	48	54	65	55	81	96	90	111	92	92	0	0	Nik Zainal 2012 PD4120 Breast
T5.16X	4	0.099988	0.7	6977	2233	0.679948	1.92023	TRUE	16	BRCA	0.339126	0.250915	0.00396236	0.624468	0.375532	0.996038	0.128815	5.76084	3	0.935462	TRUE	600	222	378	0.63	48	54	65	55	81	96	90	111	92	92	0	0	Nik Zainal 2012 PD4120 Breast
T5.32X	4	0.099988	0.7	10958	5181	0.527195	1.84855	TRUE	32	BRCA	0.653121	0.397718	0.0222883	0.410194	0.589806	0.977712	0.160251	11.8269	3	0.935462	TRUE	600	222	378	0.63	48	54	65	55	81	96	90	111	92	92	0	0	Nik Zainal 2012 PD4120 Breast
T5.64X	4	0.099988	0.7	13915	7937	0.429608	1.85582	TRUE	64	BRCA	0.653117	0.397929	0.0661218	0.251036	0.748964	0.933878	0.192304	23.5905	3	0.935462	TRUE	600	222	378	0.63	48	54	65	55	81	96	90	111	92	92	0	0	Nik Zainal 2012 PD4120 Breast
T5.8X	4	0.099988	0.7	3432	794	0.768648	1.9349	TRUE	8	BRCA	0.390189	0.303947	0.00148588	0.815275	0.184725	0.998514	NA	2.86529	3	0.935462	TRUE	600	222	378	0.63	48	54	65	55	81	96	90	111	92	92	0	0	Nik Zainal 2012 PD4120 Breast
T6.128X	3	0.189996	0.82	11366	1149	0.898909	2.19056	FALSE	118.59	CRC	0.42313	0.0903416	0.112059	0.0366164	0.963384	0.887941	0.0220339	45.0983	3	0.948253	FALSE	202	116	86	0.425743	25	25	29	37	19	22	20	25	109	88	21	0.192661	PCAWG
T6.16X	3	0.189996	0.82	8650	204	0.976416	2.18914	FALSE	16	CRC	0.422979	0.0975189	0.00404222	0.266825	0.733175	0.995958	0.00427506	6.08791	3	0.948253	FALSE	202	116	86	0.425743	25	25	29	37	19	22	20	25	109	88	21	0.192661	PCAWG
T6.32X	3	0.189996	0.82	10506	584	0.944413	2.18283	FALSE	32	CRC	0.471716	0.136984	0.0217831	0.10951	0.89049	0.978217	0.0110765	12.2051	3	0.948253	FALSE	202	116	86	0.425743	25	25	29	37	19	22	20	25	109	88	21	0.192661	PCAWG
T6.64X	3	0.189996	0.82	11137	969	0.912993	2.19045	FALSE	64	CRC	0.423378	0.0897405	0.0543454	0.0560264	0.943974	0.945655	0.0182398	24.3394	3	0.948253	FALSE	202	116	86	0.425743	25	25	29	37	19	22	20	25	109	88	21	0.192661	PCAWG
T6.8X	3	0.189996	0.82	5382	69	0.987179	2.18554	FALSE	8	CRC	0.429913	0.12663	0.000673703	0.543821	0.456179	0.999326	0.0026086	3.04813	3	0.948253	FALSE	202	116	86	0.425743	25	25	29	37	19	22	20	25	109	88	21	0.192661	PCAWG

## Sheet: SMCHet-SupplementaryTable3-Entr
Entry	CCF correction	Cluster number selection	CNAs used	Inference method	Probabilistic method	Multiplicity predicted	Noise model	Phylogeny inferred	Post-hoc SNV assignment	Model prior	Allele-specific CNAs	Weak parsimony	Successful_runs	Subchallenges	UC_Subchallenges	TeamID	Label2
5641737	yes	nonparametric	subclonal	sampling	probabilistic	yes	binomial	yes	no	data	allelespecific	yes	131	sc1A,sc1B,sc1C,sc2B,sc3A,sc3B	sc1A,sc1B,sc1C,sc2B	hacktumour	openneuron
5964755	no	nonparametric	subclonal	sampling	probabilistic	yes	beta	yes	no	noninformative	totalonly	no	206	sc1A,sc1B,sc1C	sc1A,sc1B,sc1C	Bayes-TH	BayClone
5980170	no	other	none	other	other	no	other	no	no	none	none	no	502	sc1A,sc1B,sc1C,sc2B,sc3A,sc3B,sc2A	sc1A,sc1B,sc1C,sc2B,sc3A,sc3B,sc2A	Test SMC-Het	all_one_cluster
6052744	no	pllh	none	em	probabilistic	no	gaussian	yes	no	none	none	yes	352	sc1A,sc1B,sc1C,sc2B,sc3A,sc3B,sc2A	sc1A,sc1B,sc1C,sc2B,sc3A,sc3B,sc2A	htz	CliP
6087270	yes	other	subclonal	em	probabilistic	no	other	no	no	none	totalonly	yes	267	sc1A,sc1B,sc1C,sc2A	sc1A,sc1B,sc1C,sc2A	The Overtaker	overtaker_a
6087309	no	pllh	clonal	em	nonprobabilistic	no	gaussian	no	yes	none	allelespecific	no	185	sc1A,sc1B,sc1C,sc2A	sc1A,sc1C,sc2A	CBiB	CbiB_a
6087362	yes	nonparametric	subclonal	sampling	probabilistic	yes	binomial	yes	no	noninformative	totalonly	yes	455	sc1A,sc1B,sc1C,sc2B,sc3A,sc3B,sc2A	sc1A,sc1B,sc1C,sc2B,sc3A,sc3B,sc2A	GISL	GISL_a
6181022	yes	data	subclonal	em	probabilistic	yes	other	yes	no	none	allelespecific	yes	291	sc1A,sc1B,sc1C,sc2A	sc1A,sc1B,sc1C,sc2A	The Overtaker	overtaker_b
6181501	yes	data	subclonal	em	nonprobabilistic	no	binomial	yes	yes	none	allelespecific	yes	354	sc1A,sc1B,sc1C,sc2B,sc3A,sc3B,sc2A	sc1A,sc1C	GuanLab_SMCHet	GuanLab_b
6182210	yes	nonparametric	none	em	nonprobabilistic	yes	gaussian	yes	yes	none	allelespecific	yes	195	sc2B,sc3A,sc3B,sc2A	sc2B,sc3B	GuanLab_SMCHet	GuanLab_b
6184474	yes	nonparametric	none	sampling	probabilistic	no	beta	no	no	noninformative	none	yes	285	sc1B,sc1C,sc2B,sc2A	sc1B,sc2A	NDPhylogic_Broad	NDPhylogic_a
6184478	yes	nonparametric	subclonal	sampling	probabilistic	no	beta	no	no	noninformative	allelespecific	yes	289	sc1B,sc1C,sc2B,sc2A	sc1B,sc1C,sc2B,sc2A	NDPhylogic_Broad	NDPhylogic_b
6184520	no	nonparametric	none	sampling	probabilistic	no	other	yes	no	none	none	no	148	sc1A,sc1B	sc1A,sc1B	CTPsingle	CTP_single
6184552	yes	data	subclonal	em	nonprobabilistic	no	binomial	yes	yes	none	allelespecific	yes	446	sc1A,sc1B,sc1C,sc2B,sc3A,sc3B,sc2A	sc1B	GuanLab_SMCHet	GuanLab_a
6184572	yes	data	subclonal	em	nonprobabilistic	no	binomial	yes	yes	none	allelespecific	yes	240	sc2B,sc3A,sc3B,sc2A	sc3A,sc2A	GuanLab_SMCHet	GuanLab_a
6184761	yes	data	subclonal	em	probabilistic	yes	gaussian	yes	no	none	allelespecific	yes	452	sc1A,sc1B,sc1C,sc2B,sc3A,sc3B,sc2A	sc1A,sc1B,sc1C,sc2B,sc3A,sc3B,sc2A	Object Integration	OIcopyBattMutect
6185506	yes	nonparametric	subclonal	sampling	probabilistic	yes	gaussian	no	yes	noninformative	allelespecific	yes	186	sc1A,sc1B,sc1C	sc1A	GISL	GISL_b
6185611	yes	nonparametric	subclonal	sampling	probabilistic	yes	gaussian	yes	yes	noninformative	allelespecific	yes	223	sc2B,sc3A,sc3B,sc2A		GISL	GISL_b
6185626	yes	nonparametric	subclonal	sampling	probabilistic	yes	binomial	no	no	noninformative	allelespecific	yes	210	sc1A,sc1B,sc1C	sc1B,sc1C	GISL	GISL_b
6185634	yes	nonparametric	subclonal	sampling	probabilistic	yes	binomial	yes	no	noninformative	allelespecific	yes	206	sc2B,sc3A,sc3B,sc2A	sc2B,sc3A,sc3B,sc2A	GISL	GISL_b
6187040	no	nonparametric	subclonal	sampling	probabilistic	no	beta	no	yes	data	allelespecific	no	254	sc1A,sc1B,sc1C,sc2A	sc1A,sc1B,sc1C,sc2A	CBiB	CbiB_b
6187045	no	pllh	clonal	em	probabilistic	no	gaussian	no	no	none	allelespecific	no	209	sc1A,sc1B,sc1C,sc2A	sc1B	CBiB	CbiB_a
6187081	yes	pllh	subclonal	other	probabilistic	yes	binomial	no	no	preassign	allelespecific	yes	336	sc1A,sc1B,sc1C,sc2B,sc2A	sc2B,sc2A	cloneHD	cloneHD_a
6187127	yes	pllh	subclonal	other	probabilistic	yes	binomial	no	no	preassign	allelespecific	yes	370	sc1A,sc1B,sc1C,sc2B,sc2A	sc1A,sc1B,sc1C	cloneHD	cloneHD_b
6201025	yes	pllh	clonal	em	probabilistic	yes	binomial	no	yes	data	allelespecific	no	0	sc1A,sc1B,sc1C,sc2B,sc2A		Ccube_Markowetz	Ccube_Standard_Fix
6202216	yes	pllh	clonal	em	probabilistic	yes	binomial	no	yes	data	allelespecific	no	0	sc2B,sc2A		Ccube_Markowetz	Ccube_BB_Fix
6203106	yes	pllh	clonal	em	probabilistic	yes	binomial	no	yes	data	allelespecific	no	95	sc2B,sc2A	sc2B,sc2A	Ccube_Markowetz	Ccube
6204327	yes	pllh	clonal	em	probabilistic	yes	binomial	no	yes	data	allelespecific	no	247	sc1A,sc1B,sc1C,sc2B,sc2A	sc1A,sc1B,sc1C	Ccube_Markowetz	Ccube
6400919	yes	nonparametric	clonal	sampling	probabilistic	no	overdispersed	no	yes	noninformative	allelespecific	no	278	sc1B,sc1C,sc2B,sc2A	sc1B,sc1C,sc2B,sc2A	PyClone_Markowetz	PyClone_BB
6401026	yes	nonparametric	subclonal	sampling	probabilistic	yes	binomial	no	yes	noninformative	allelespecific	yes	8	sc1A,sc1B,sc1C,sc2A		Team Markowetz	SVClone - submission 1
SOTA1	yes	nonparametric	subclonal	sampling	probabilistic	yes	binomial	no	yes	noninformative	allelespecific	yes	363	sc1A,sc1B,sc1C,sc2B,sc3A,sc3B,sc2A	sc1A,sc1B,sc1C,sc2B,sc2A	DPClust	DPClust
SOTA2	yes	nonparametric	subclonal	sampling	probabilistic	yes	binomial	yes	yes	noninformative	allelespecific	yes	453	sc1A,sc1B,sc1C,sc2B,sc3A,sc3B,sc2A	sc1A,sc1B,sc1C,sc2B,sc3A,sc3B,sc2A	phylowgs	PhyloWGS
random-clone	yes	pllh	subclonal	enumeration	probabilistic	yes	overdispersed	no	yes	none	allelespecific	yes	362	sc1A,sc1B,sc1C,sc2B,sc3A,sc2A	sc1A,sc1B,sc1C,sc2B,sc2A	Random-clone	random-clone
sclust	yes	data	subclonal	optimization	nonprobabilistic	yes	gaussian	no	no	none	allelespecific	no	191	sc1B,sc1C,sc2A	sc1B,sc1C,sc2A	Peifer Lab	Sclust
svclone	yes	nonparametric	subclonal	sampling	probabilistic	yes	binomial	no	yes	noninformative	allelespecific	yes	170	sc1B,sc1C,sc2A	sc1B,sc1C,sc2A	Team Markowetz	SVClone
